# Supplementary material for: The origins of acoustic communication in vertebrates
Source: Nat Commun. 2020 Jan 17;11:369. doi: 10.1038/s41467-020-14356-3 (PMC6969000; doi:10.1038/s41467-020-14356-3)
Supplement: Supplementary file 4 — Supplementary Data 1 [file 41467_2020_14356_MOESM4_ESM.txt]

#
#Supplementary Data 1. Phylogenetic tree for 1799 tetrapod taxa, using the Erickson backbone tree for birds.
#
#NEXUS
begin taxa;
	dimensions ntax=1799;
	taxlabels
	Siphonops_annulatus
	Dermophis_mexicanus
	Boulengerula_taitana
	Scolecomorphus_vittatus
	Heleophryne_purcelli
	Platyplectrum_spenceri
	Limnodynastes_salmini
	Limnodynastes_tasmaniensis
	Limnodynastes_peronii
	Adelotus_brevis
	Notaden_melanoscaphus
	Rheobatrachus_silus
	Taudactylus_acutirostris
	Paracrinia_haswelli
	Assa_darlingtoni
	Crinia_signifera
	Myobatrachus_gouldii
	Pseudophryne_coriacea
	Flectonotus_pygmaeus
	Gastrotheca_cornuta
	Gastrotheca_marsupiata
	Hemiphractus_scutatus
	Hypsiboas_cinerascens
	Hypsiboas_fasciatus
	Hypsiboas_albopunctatus
	Hypsiboas_lanciformis
	Hypsiboas_albomarginatus
	Hypsiboas_rosenbergi
	Hypsiboas_boans
	Hypsiboas_geographicus
	Aplastodiscus_perviridis
	Aplastodiscus_leucopygius
	Aplastodiscus_arildae
	Bokermannohyla_circumdata
	Scinax_catharinae
	Scinax_acuminatus
	Scinax_garbei
	Scinax_boulengeri
	Scinax_cruentommus
	Scinax_fuscovarius
	Scinax_nasicus
	Scinax_ruber
	Scinax_elaeochroa
	Scinax_squalirostris
	Sphaenorhynchus_dorisae
	Sphaenorhynchus_lacteus
	Scarthyla_goinorum
	Pseudis_paradoxa
	Pseudis_minuta
	Dendropsophus_marmoratus
	Dendropsophus_koechlini
	Dendropsophus_brevifrons
	Dendropsophus_parviceps
	Dendropsophus_leali
	Dendropsophus_rhodopeplus
	Dendropsophus_anceps
	Dendropsophus_ebraccatus
	Dendropsophus_sarayacuensis
	Dendropsophus_leucophyllatus
	Dendropsophus_triangulum
	Corythomantis_greeningi
	Trachycephalus_venulosus
	Trachycephalus_resinifictrix
	Trachycephalus_coriaceus
	Phyllodytes_luteolus
	Osteocephalus_buckleyi
	Osteocephalus_oophagus
	Osteocephalus_taurinus
	Osteocephalus_leprieurii
	Osteopilus_septentrionalis
	Isthmohyla_pseudopuma
	Smilisca_baudinii
	Smilisca_cyanosticta
	Smilisca_phaeota
	Smilisca_puma
	Anotheca_spinosa
	Triprion_petasatus
	Hyla_chinensis
	Hyla_meridionalis
	Hyla_arborea
	Hyla_squirella
	Hyla_cinerea
	Hyla_gratiosa
	Hyla_japonica
	Hyla_arenicolor
	Hyla_andersonii
	Hyla_versicolor
	Hyla_avivoca
	Hyla_chrysoscelis
	Hyla_femoralis
	Charadrahyla_taeniopus
	Ecnomiohyla_miliaria
	Duellmanohyla_rufioculis
	Duellmanohyla_soralia
	Ptychohyla_hypomykter
	Plectrohyla_bistincta
	Acris_gryllus
	Acris_crepitans
	Pseudacris_regilla
	Pseudacris_streckeri
	Pseudacris_nigrita
	Pseudacris_crucifer
	Litoria_rothii
	Litoria_rubella
	Litoria_tornieri
	Litoria_inermis
	Litoria_pallida
	Litoria_nasuta
	Litoria_caerulea
	Cyclorana_novaehollandiae
	Cyclorana_australis
	Cyclorana_alboguttata
	Cyclorana_longipes
	Litoria_genimaculata
	Litoria_pearsoniana
	Nyctimystes_dayi
	Cruziohyla_calcarifer
	Pachymedusa_dacnicolor
	Agalychnis_callidryas
	Agalychnis_saltator
	Agalychnis_moreletii
	Agalychnis_annae
	Agalychnis_spurrelli
	Hylomantis_lemur
	Phyllomedusa_vaillantii
	Phyllomedusa_bicolor
	Phyllomedusa_tarsius
	Phyllomedusa_palliata
	Phyllomedusa_hypochondrialis
	Phyllomedusa_atelopoides
	Phyllomedusa_tomopterna
	Ceratophrys_cornuta
	Ceratophrys_ornata
	Odontophrynus_americanus
	Proceratophrys_boiei
	Batrachyla_leptopus
	Thoropa_miliaris
	Cycloramphus_boraceiensis
	Crossodactylus_schmidti
	Megaelosia_goeldii
	Hylodes_dactylocinus
	Batrachyla_taeniata
	Eupsophus_calcaratus
	Eupsophus_emiliopugini
	Limnomedusa_macroglossa
	Atelopus_spumarius
	Bufo_alvarius
	Bufo_boreas
	Bufo_cognatus
	Bufo_microscaphus
	Bufo_americanus
	Bufo_granulosus
	Bufo_marinus
	Bufo_arenarum
	Bufo_dombensis
	Bufo_taitanus
	Mertensophryne_micranotis
	Bufo_maculatus
	Bufo_regularis
	Bufo_garmani
	Bufo_gutturalis
	Bufo_calamita
	Bufo_bufo
	Bufo_gargarizans
	Bufo_japonicus
	Schismaderma_carens
	Bufo_viridis
	Nectophrynoides_tornieri
	Bufo_melanostictus
	Bufo_stomaticus
	Ansonia_spinulifer
	Ansonia_hanitschi
	Ansonia_longidigita
	Ansonia_leptopus
	Dendrophryniscus_minutus
	Osornophryne_guacamayo
	Silverstoneia_flotator
	Epipedobates_machalilla
	Ameerega_picta
	Ameerega_hahneli
	Ameerega_trivittata
	Ameerega_bilinguis
	Phyllobates_vittatus
	Phyllobates_terribilis
	Dendrobates_histrionicus
	Dendrobates_lehmanni
	Dendrobates_pumilio
	Dendrobates_leucomelas
	Dendrobates_auratus
	Dendrobates_steyermarki
	Dendrobates_castaneoticus
	Dendrobates_reticulatus
	Dendrobates_ventrimaculatus
	Anomaloglossus_stepheni
	Allobates_talamancae
	Allobates_femoralis
	Allophryne_ruthveni
	Hyalinobatrachium_valerioi
	Hyalinobatrachium_colymbiphyllum
	Hyalinobatrachium_chirripoi
	Hyalinobatrachium_fleischmanni
	Centrolene_geckoideum
	Cochranella_granulosa
	Cochranella_euknemos
	Espadarana_prosoblepon
	Teratohyla_spinosa
	Teratohyla_midas
	Lithodytes_lineatus
	Adenomera_andreae
	Adenomera_hylaedactyla
	Leptodactylus_fallax
	Leptodactylus_labyrinthicus
	Leptodactylus_pentadactylus
	Leptodactylus_mystaceus
	Leptodactylus_chaquensis
	Leptodactylus_discodactylus
	Leptodactylus_melanonotus
	Leptodactylus_wagneri
	Leptodactylus_rhodomystax
	Pleurodema_brachyops
	Edalorhina_perezi
	Physalaemus_ephippifer
	Physalaemus_cuvieri
	Engystomops_pustulosus
	Engystomops_petersi
	Paratelmatobius_cardosoi
	Paratelmatobius_poecilogaster
	Ischnocnema_guentheri
	Ischnocnema_parva
	Brachycephalus_ephippium
	Eleutherodactylus_zeus
	Eleutherodactylus_zugi
	Eleutherodactylus_albipes
	Eleutherodactylus_dimidiatus
	Eleutherodactylus_varleyi
	Eleutherodactylus_planirostris
	Eleutherodactylus_nubicola
	Eleutherodactylus_cundalli
	Eleutherodactylus_gossei
	Eleutherodactylus_lentus
	Eleutherodactylus_alcoae
	Eleutherodactylus_unicolor
	Eleutherodactylus_auriculatus
	Eleutherodactylus_abbotti
	Eleutherodactylus_johnstonei
	Eleutherodactylus_martinicensis
	Eleutherodactylus_cooki
	Eleutherodactylus_coqui
	Eleutherodactylus_fowleri
	Phyzelaphryne_miriamae
	Adelophryne_gutturosa
	Pristimantis_conspicillatus
	Pristimantis_peruvianus
	Pristimantis_acuminatus
	Pristimantis_ockendeni
	Pristimantis_unistrigatus
	Pristimantis_diadematus
	Pristimantis_altamazonicus
	Phrynopus_bracki
	Oreobates_quixensis
	Haddadus_binotatus
	Craugastor_augusti
	Hemisus_marmoratus
	Breviceps_mossambicus
	Cryptothylax_greshoffii
	Kassina_senegalensis
	Acanthixalus_spinosus
	Acanthixalus_sonjae
	Hyperolius_semidiscus
	Hyperolius_pusillus
	Hyperolius_nasutus
	Hyperolius_acuticeps
	Hyperolius_argus
	Hyperolius_tuberilinguis
	Hyperolius_kivuensis
	Hyperolius_castaneus
	Hyperolius_frontalis
	Hyperolius_lateralis
	Hyperolius_cinnamomeoventris
	Hyperolius_puncticulatus
	Hyperolius_concolor
	Tachycnemis_seychellensis
	Heterixalus_luteostriatus
	Heterixalus_betsileo
	Afrixalus_fornasini
	Afrixalus_dorsalis
	Afrixalus_stuhlmanni
	Cardioglossa_leucomystax
	Arthroleptis_xenodactyloides
	Arthroleptis_wahlbergii
	Arthroleptis_stenodactylus
	Leptopelis_natalensis
	Leptopelis_argenteus
	Phrynomantis_microps
	Phrynomantis_bifasciatus
	Hamptophryne_boliviana
	Dermatonotus_muelleri
	Elachistocleis_ovalis
	Gastrophryne_olivacea
	Gastrophryne_carolinensis
	Hypopachus_variolosus
	Ctenophryne_geayi
	Anodonthyla_montana
	Anodonthyla_rouxae
	Plethodontohyla_tuberata
	Platypelis_grandis
	Plethodontohyla_mihanika
	Plethodontohyla_notosticta
	Cophyla_phyllodactyla
	Stumpffia_grandis
	Stumpffia_psologlossa
	Paradoxophyla_palmata
	Scaphiophryne_calcarata
	Chaperina_fusca
	Microhyla_heymonsi
	Microhyla_ornata
	Microhyla_okinavensis
	Calluella_guttulata
	Micryletta_inornata
	Kaloula_taprobanica
	Kaloula_pulchra
	Dyscophus_guineti
	Kalophrynus_pleurostigma
	Choerophryne_rostellifer
	Cophixalus_sphagnicola
	Oreophryne_clamata
	Genyophryne_thomsoni
	Otophryne_pyburni
	Phrynobatrachus_mababiensis
	Phrynobatrachus_natalensis
	Phrynobatrachus_acridoides
	Conraua_goliath
	Pyxicephalus_edulis
	Pyxicephalus_adspersus
	Anhydrophryne_rattrayi
	Tomopterna_cryptotis
	Amietia_angolensis
	Cacosternum_boettgeri
	Occidozyga_laevis
	Sphaerotheca_breviceps
	Fejervarya_cancrivora
	Nannophrys_ceylonensis
	Hoplobatrachus_occipitalis
	Hoplobatrachus_tigerinus
	Euphlyctis_cyanophlyctis
	Limnonectes_finchi
	Limnonectes_blythii
	Limnonectes_leporinus
	Limnonectes_kuhlii
	Buergeria_buergeri
	Buergeria_japonica
	Chiromantis_xerampelina
	Chiromantis_rufescens
	Polypedates_leucomystax
	Polypedates_megacephalus
	Polypedates_maculatus
	Rhacophorus_arboreus
	Rhacophorus_schlegelii
	Rhacophorus_bipunctatus
	Rhacophorus_lateralis
	Rhacophorus_reinwardtii
	Kurixalus_eiffingeri
	Nyctixalus_pictus
	Aglyptodactylus_laticeps
	Laliostoma_labrosum
	Boophis_madagascariensis
	Boophis_luteus
	Boophis_occidentalis
	Boophis_albilabris
	Boophis_xerophilus
	Boophis_tephraeomystax
	Guibemantis_liber
	Guibemantis_depressiceps
	Guibemantis_tornieri
	Blommersia_wittei
	Mantella_baroni
	Mantella_laevigata
	Mantella_aurantiaca
	Gephyromantis_webbi
	Gephyromantis_decaryi
	Gephyromantis_luteus
	Gephyromantis_pseudoasper
	Mantidactylus_ulcerosus
	Staurois_latopalmatus
	Staurois_natator
	Rana_curtipes
	Huia_cavitympanum
	Amolops_marmoratus
	Rana_nigromaculata
	Rana_ridibunda
	Rana_lessonae
	Rana_latouchii
	Amnirana_albolabris
	Rana_signata
	Rana_chalconota
	Rana_guentheri
	Rana_erythraea
	Rana_rugosa
	Rana_adenopleura
	Odorrana_schmackeri
	Rana_hosii
	Odorrana_tormota
	Rana_swinhoana
	Rana_narina
	Odorrana_junlianensis
	Rana_pretiosa
	Rana_luteiventris
	Rana_boylii
	Rana_aurora
	Rana_cascadae
	Rana_muscosa
	Rana_dalmatina
	Rana_iberica
	Rana_temporaria
	Rana_macrocnemis
	Rana_japonica
	Rana_longicrus
	Rana_warszewitschii
	Rana_vaillanti
	Rana_palmipes
	Rana_tarahumarae
	Rana_berlandieri
	Rana_pipiens
	Rana_chiricahuensis
	Rana_capito
	Rana_palustris
	Rana_catesbeiana
	Rana_grylio
	Rana_heckscheri
	Rana_clamitans
	Rana_sylvatica
	Ingerana_baluensis
	Hildebrandtia_ornata
	Ptychadena_anchietae
	Ptychadena_porosissima
	Scaphiopus_couchii
	Scaphiopus_holbrookii
	Spea_multiplicata
	Spea_intermontana
	Spea_bombifrons
	Spea_hammondii
	Pelobates_cultripes
	Leptobrachium_boringii
	Megophrys_nasuta
	Pelodytes_punctatus
	Rhinophrynus_dorsalis
	Pipa_pipa
	Hymenochirus_boettgeri
	Xenopus_muelleri
	Xenopus_laevis
	Discoglossus_pictus
	Alytes_cisternasii
	Alytes_dickhilleni
	Alytes_obstetricans
	Bombina_orientalis
	Bombina_bombina
	Bombina_variegata
	Leiopelma_hochstetteri
	Leiopelma_archeyi
	Leiopelma_pakeka
	Ascaphus_truei
	Ascaphus_montanus
	Cryptobranchus_alleganiensis
	Andrias_japonicus
	Batrachuperus_tibetanus
	Pseudohynobius_flavomaculatus
	Hynobius_nebulosus
	Siren_intermedia
	Ambystoma_opacum
	Ambystoma_mexicanum
	Ambystoma_gracile
	Dicamptodon_tenebrosus
	Salamandrina_perspicillata
	Notophthalmus_viridescens
	Taricha_rivularis
	Calotriton_asper
	Triturus_marmoratus
	Pachytriton_labiatus
	Echinotriton_chinhaiensis
	Salamandra_salamandra
	Chioglossa_lusitanica
	Rhyacotriton_olympicus
	Batrachoseps_pacificus
	Bolitoglossa_rufescens
	Bolitoglossa_subpalmata
	Bolitoglossa_dunni
	Bolitoglossa_longissima
	Ixalotriton_niger
	Pseudoeurycea_bellii
	Nyctanolis_pernix
	Bradytriton_silus
	Nototriton_barbouri
	Pseudotriton_ruber
	Gyrinophilus_porphyriticus
	Eurycea_longicauda
	Plethodon_elongatus
	Plethodon_wehrlei
	Plethodon_yonahlossee
	Plethodon_cinereus
	Hydromantes_platycephalus
	Desmognathus_monticola
	Desmognathus_ochrophaeus
	Desmognathus_quadramaculatus
	Phaeognathus_hubrichti
	Aneides_lugubris
	Ensatina_eschscholtzii
	Amphiuma_means
	Necturus_maculosus
	Sphenodon_punctatus
	Anelytropsis_papillosus
	Dibamus_novaeguineae
	Phyllurus_platurus
	Underwoodisaurus_milii
	Delma_tincta
	Paradelma_orientalis
	Rhacodactylus_ciliatus
	Oedura_marmorata
	Lucasium_damaeum
	Diplodactylus_conspicillatus
	Coleonyx_mitratus
	Coleonyx_variegatus
	Coleonyx_brevis
	Eublepharis_macularius
	Hemitheconyx_caudicinctus
	Quedenfeldtia_trachyblepharus
	Aristelliger_georgeensis
	Aristelliger_praesignis
	Euleptes_europaea
	Teratoscincus_roborowskii
	Teratoscincus_przewalskii
	Pristurus_carteri
	Saurodactylus_mauritanicus
	Coleodactylus_amazonicus
	Lepidoblepharis_xanthostigma
	Gonatodes_caudiscutatus
	Gonatodes_eladioi
	Gonatodes_daudini
	Gonatodes_albogularis
	Gonatodes_vittatus
	Gonatodes_hasemani
	Gonatodes_annularis
	Gonatodes_ocellatus
	Gonatodes_ceciliae
	Gonatodes_humeralis
	Gonatodes_concinnatus
	Coleodactylus_septentrionalis
	Coleodactylus_brachystoma
	Pseudogonatodes_guianensis
	Sphaerodactylus_glaucus
	Sphaerodactylus_torrei
	Sphaerodactylus_nigropunctatus
	Sphaerodactylus_elegans
	Sphaerodactylus_notatus
	Sphaerodactylus_argus
	Sphaerodactylus_roosevelti
	Sphaerodactylus_townsendi
	Sphaerodactylus_klauberi
	Sphaerodactylus_nicholsi
	Thecadactylus_rapicauda
	Thecadactylus_solimoensis
	Ptyodactylus_guttatus
	Ptyodactylus_hasselquistii
	Homonota_fasciata
	Homonota_darwinii
	Phyllodactylus_tuberculosus
	Tarentola_americana
	Tarentola_deserti
	Tarentola_mauritanica
	Tarentola_delalandii
	Geckonia_chazaliae
	Lepidodactylus_lugubris
	Cyrtopodion_scabrum
	Hemidactylus_flaviviridis
	Hemidactylus_frenatus
	Hemidactylus_mabouia
	Hemidactylus_turcicus
	Paroedura_masobe
	Paroedura_picta
	Narudasia_festiva
	Uroplatus_phantasticus
	Uroplatus_henkeli
	Rhoptropus_boultoni
	Pachydactylus_punctatus
	Phelsuma_ocellata
	Lygodactylus_miops
	Lygodactylus_tolampyae
	Lygodactylus_bradfieldi
	Lygodactylus_mirabilis
	Lygodactylus_klugei
	Phelsuma_madagascariensis
	Phelsuma_borbonica
	Phelsuma_modesta
	Xantusia_vigilis
	Lepidophyma_mayae
	Gerrhosaurus_major
	Cordylosaurus_subtessellatus
	Tetradactylus_seps
	Tetradactylus_tetradactylus
	Tetradactylus_africanus
	Gerrhosaurus_skoogi
	Gerrhosaurus_nigrolineatus
	Cordylus_cataphractus
	Cordylus_jordani
	Cordylus_warreni
	Chamaesaura_anguina
	Cordylus_cordylus
	Eumeces_schneideri
	Scincus_scincus
	Chalcides_chalcides
	Chalcides_ocellatus
	Typhlacontias_brevipes
	Proscelotes_eggeli
	Scelotes_gronovii
	Madascincus_melanopleura
	Madascincus_mouroundavae
	Madascincus_stumpffi
	Amphiglossus_ornaticeps
	Amphiglossus_melanurus
	Pygomeles_braconnieri
	Amphiglossus_astrolabi
	Voeltzkowia_fierinensis
	Voeltzkowia_lineata
	Amphiglossus_macrocercus
	Amphiglossus_punctatus
	Nangura_spinosa
	Calyptotis_scutirostrum
	Gnypetoscincus_queenslandiae
	Eulamprus_amplus
	Eulamprus_murrayi
	Eulamprus_quoyii
	Eremiascincus_richardsonii
	Glaphyromorphus_isolepis
	Glaphyromorphus_gracilipes
	Hemiergis_peronii
	Notoscincus_ornatus
	Ctenotus_pantherinus
	Ctenotus_robustus
	Ctenotus_leonhardii
	Lerista_bipes
	Lerista_bougainvillii
	Tiliqua_adelaidensis
	Egernia_whitii
	Lamprolepis_smaragdina
	Eugongylus_rufescens
	Morethia_butleri
	Tupinambis_teguixin
	Teius_teyou
	Ameiva_ameiva
	Kentropyx_pelviceps
	Ameiva_undulata
	Aspidoscelis_sexlineatus
	Aspidoscelis_burti
	Aspidoscelis_tigris
	Dicrodon_guttulatum
	Ptychoglossus_brevifrontalis
	Alopoglossus_atriventris
	Colobodactylus_taunayi
	Iphisa_elegans
	Colobosaura_modesta
	Tretioscincus_agilis
	Micrablepharus_maximiliani
	Vanzosaura_rubricauda
	Procellosaurinus_tetradactylus
	Nothobachia_ablephara
	Calyptommatus_sinebrachiatus
	Calyptommatus_nicterus
	Calyptommatus_leiolepis
	Arthrosaura_kockii
	Arthrosaura_reticulata
	Leposoma_percarinatum
	Neusticurus_rudis
	Potamites_ecpleopus
	Cercosaura_argulus
	Cercosaura_ocellata
	Cercosaura_schreibersii
	Proctoporus_bolivianus
	Bipes_canaliculatus
	Bipes_biporus
	Blanus_cinereus
	Trogonophis_wiegmanni
	Diplometopon_zarudnyi
	Geocalamus_acutus
	Amphisbaena_alba
	Psammodromus_hispanicus
	Latastia_longicaudata
	Nucras_tessellata
	Pedioplanis_breviceps
	Ichnotropis_capensis
	Meroles_cuneirostris
	Holaspis_guentheri
	Gastropholis_prasina
	Adolfus_alleni
	Eremias_arguta
	Ophisops_elegans
	Acanthodactylus_erythrurus
	Zootoca_vivipara
	Takydromus_smaragdinus
	Timon_lepidus
	Lacerta_agilis
	Scelarcis_perspicillata
	Podarcis_siculus
	Algyroides_nigropunctatus
	Dinarolacerta_mosorensis
	Darevskia_praticola
	Xenosaurus_grandis
	Heloderma_suspectum
	Anniella_pulchra
	Diploglossus_bilobatus
	Ophiodes_striatus
	Ophisaurus_ventralis
	Ophisaurus_attenuatus
	Anguis_fragilis
	Pseudopus_apodus
	Elgaria_coerulea
	Elgaria_kingii
	Elgaria_multicarinata
	Elgaria_panamintina
	Barisia_imbricata
	Abronia_oaxacae
	Varanus_griseus
	Varanus_prasinus
	Varanus_indicus
	Varanus_bengalensis
	Varanus_salvator
	Varanus_spenceri
	Varanus_giganteus
	Varanus_varius
	Varanus_eremius
	Varanus_gilleni
	Varanus_acanthurus
	Brookesia_brygooi
	Furcifer_oustaleti
	Kinyongia_fischeri
	Bradypodion_pumilum
	Rieppeleon_brevicaudatus
	Rhampholeon_spectrum
	Chamaeleo_calyptratus
	Uromastyx_hardwickii
	Leiolepis_belliana
	Physignathus_cocincinus
	Chelosania_brunnea
	Moloch_horridus
	Physignathus_lesueurii
	Ctenophorus_isolepis
	Lophognathus_longirostris
	Chlamydosaurus_kingii
	Amphibolurus_muricatus
	Tympanocryptis_lineata
	Pogona_vitticeps
	Caimanops_amphiboluroides
	Amphibolurus_nobbi
	Diporiphora_winneckei
	Laudakia_stellio
	Laudakia_sacra
	Laudakia_nupta
	Laudakia_tuberculata
	Laudakia_lehmanni
	Laudakia_stoliczkana
	Laudakia_himalayana
	Laudakia_microlepis
	Laudakia_caucasia
	Phrynocephalus_interscapularis
	Phrynocephalus_raddei
	Pseudotrapelus_sinaitus
	Trapelus_sanguinolentus
	Trapelus_savignii
	Trapelus_ruderatus
	Agama_atra
	Agama_agama
	Lyriocephalus_scutatus
	Calotes_mystaceus
	Calotes_emma
	Calotes_versicolor
	Calotes_liolepis
	Calotes_nigrilabris
	Acanthosaura_lepidogaster
	Acanthosaura_capra
	Otocryptis_wiegmanni
	Sitana_ponticeriana
	Uracentron_flaviceps
	Plica_plica
	Tropidurus_spinulosus
	Tropidurus_hispidus
	Tropidurus_etheridgei
	Dipsosaurus_dorsalis
	Brachylophus_fasciatus
	Sauromalus_ater
	Leiocephalus_schreibersii
	Gambelia_wislizenii
	Crotaphytus_collaris
	Callisaurus_draconoides
	Uma_scoparia
	Phrynosoma_solare
	Phrynosoma_platyrhinos
	Petrosaurus_mearnsi
	Uta_stansburiana
	Urosaurus_graciosus
	Sceloporus_variabilis
	Sceloporus_angustus
	Sceloporus_utiformis
	Sceloporus_graciosus
	Sceloporus_magister
	Sceloporus_jarrovii
	Sceloporus_clarkii
	Sceloporus_undulatus
	Polychrus_acutirostris
	Hoplocercus_spinosus
	Morunasaurus_annularis
	Enyalioides_laticeps
	Chalarodon_madagascariensis
	Oplurus_cyclurus
	Enyalius_leechii
	Urostrophus_vautieri
	Pristidactylus_torquatus
	Phymaturus_somuncurensis
	Phymaturus_palluma
	Liolaemus_lemniscatus
	Liolaemus_elongatus
	Liolaemus_bellii
	Liolaemus_pictus
	Liolaemus_ruibali
	Liolaemus_pseudoanomalus
	Liolaemus_scapularis
	Liolaemus_koslowskyi
	Laemanctus_longipes
	Corytophanes_cristatus
	Basiliscus_vittatus
	Basiliscus_basiliscus
	Basiliscus_plumifrons
	Anolis_cybotes
	Anolis_carolinensis
	Anolis_distichus
	Anolis_cristatellus
	Anolis_sagrei
	Anolis_grahami
	Leptotyphlops_goudotii
	Leptotyphlops_humilis
	Typhlops_angolensis
	Anilius_scytale
	Tropidophis_haetianus
	Casarea_dussumieri
	Charina_bottae
	Candoia_carinata
	Eryx_johnii
	Boa_constrictor
	Corallus_hortulanus
	Epicrates_striatus
	Uropeltis_liura
	Xenopeltis_unicolor
	Loxocemus_bicolor
	Python_molurus
	Aspidites_melanocephalus
	Liasis_fuscus
	Morelia_viridis
	Acrochordus_granulatus
	Achalinus_rufescens
	Pareas_macularius
	Macrovipera_lebetina
	Daboia_russelii
	Causus_rhombeatus
	Echis_carinatus
	Atheris_squamigera
	Bitis_arietans
	Hypnale_hypnale
	Trimeresurus_gramineus
	Ovophis_monticola
	Protobothrops_jerdonii
	Porthidium_nasutum
	Bothriechis_schlegelii
	Agkistrodon_contortrix
	Crotalus_durissus
	Enhydris_enhydris
	Cantoria_violacea
	Fordonia_leucobalia
	Gerarda_prevostiana
	Cerberus_rynchops
	Micrelaps_bicoloratus
	Prosymna_meleagris
	Rhamphiophis_oxyrhynchus
	Hemirhagerrhis_kelleri
	Psammophylax_tritaeniatus
	Psammophis_condanarus
	Psammophis_angolensis
	Atractaspis_microlepidota
	Amblyodipsas_polylepis
	Polemon_collaris
	Aparallactus_capensis
	Buhoma_procterae
	Psammodynastes_pulverulentus
	Lycophidion_capense
	Hormonotus_modestus
	Gonionotophis_brussauxi
	Mehelya_capensis
	Bothrophthalmus_lineatus
	Lamprophis_fuliginosus
	Duberria_lutrix
	Sinomicrurus_macclellandi
	Micrurus_fulvius
	Dendroaspis_polylepis
	Naja_naja
	Elapsoidea_nigra
	Bungarus_fasciatus
	Demansia_psammophis
	Furina_diadema
	Acanthophis_antarcticus
	Pseudechis_australis
	Cacophis_squamulosus
	Rhinoplocephalus_bicolor
	Suta_spectabilis
	Simoselaps_calonotus
	Denisonia_devisi
	Pseudonaja_textilis
	Oxyuranus_scutellatus
	Drysdalia_coronoides
	Austrelaps_superbus
	Tropidechis_carinatus
	Notechis_scutatus
	Echiopsis_atriceps
	Hoplocephalus_bitorquatus
	Hemiaspis_signata
	Enhydrina_schistosa
	Hydrophis_ornatus
	Pseudoxenodon_macrops
	Scaphiodontophis_annulatus
	Sibynophis_subpunctatus
	Grayia_smithii
	Ahaetulla_nasuta
	Chrysopelea_ornata
	Dendrelaphis_tristis
	Dipsadoboa_unicolor
	Crotaphopeltis_tornieri
	Boiga_irregularis
	Dasypeltis_atra
	Scaphiophis_albopunctatus
	Oligodon_arnensis
	Coelognathus_radiata
	Thrasops_jacksonii
	Thelotornis_capensis
	Dispholidus_typus
	Philothamnus_angolensis
	Hapsidophrys_smaragdina
	Platyceps_ventromaculatus
	Ptyas_mucosa
	Oxybelis_aeneus
	Masticophis_flagellum
	Coluber_constrictor
	Leptophis_ahaetulla
	Drymobius_rhombifer
	Pseustes_sulphureus
	Phyllorhynchus_decurtatus
	Drymarchon_corais
	Drymoluber_dichrous
	Stenorrhina_freminvillei
	Chionactis_occipitalis
	Sonora_semiannulata
	Chilomeniscus_stramineus
	Gyalopion_canum
	Rhadinophis_prasina
	Lycodon_laoensis
	Dinodon_rufozonatum
	Dryocalamus_nympha
	Euprepiophis_mandarina
	Orthriophis_taeniurus
	Senticolis_triaspis
	Pituophis_catenifer
	Pantherophis_guttatus
	Rhinocheilus_lecontei
	Pseudelaphe_flavirufa
	Arizona_elegans
	Lampropeltis_pyromelana
	Natriciteres_olivacea
	Rhabdophis_subminiatus
	Amphiesma_stolatum
	Xenochrophis_piscator
	Atretium_schistosum
	Nerodia_sipedon
	Thamnophis_proximus
	Thamnophis_marcianus
	Diadophis_punctatus
	Farancia_abacura
	Heterodon_nasicus
	Amastridium_veliferum
	Hypsiglena_chlorophaea
	Imantodes_cenchoa
	Leptodeira_septentrionalis
	Tropidodipsas_sartorii
	Sibon_nebulatus
	Dipsas_catesbyi
	Conophis_lineatus
	Liophis_reginae
	Philodryas_viridissima
	Xenoxybelis_boulengeri
	Helicops_angulatus
	Xenopholis_scalaris
	Siphlophis_cervinus
	Oxyrhopus_petola
	Clelia_clelia
	Drepanoides_anomalus
	Chelodina_longicollis
	Pelomedusa_subrufa
	Podocnemis_expansa
	Chelydra_serpentina
	Platysternon_megacephalum
	Testudo_kleinmanni
	Gopherus_agassizii
	Rhinoclemmys_funerea
	Geoemyda_spengleri
	Emydoidea_blandingii
	Chelonia_mydas
	Dermochelys_coriacea
	Sternotherus_odoratus
	Dermatemys_mawii
	Trionyx_triunguis
	Carettochelys_insculpta
	Apteryx_australis
	Casuarius_casuarius
	Rhea_americana
	Crypturellus_soui
	Crypturellus_variegatus
	Tinamus_major
	Chauna_torquata
	Dendrocygna_bicolor
	Dendrocygna_autumnalis
	Cygnus_olor
	Anser_anser
	Anas_platyrhynchos
	Aythya_affinis
	Clangula_hyemalis
	Tadorna_ferruginea
	Aix_sponsa
	Leipoa_ocellata
	Alectura_lathami
	Nothocrax_urumutum
	Ortalis_vetula
	Acryllium_vulturinum
	Guttera_plumifera
	Colinus_virginianus
	Bonasa_umbellus
	Lagopus_lagopus
	Centrocercus_urophasianus
	Tetrao_urogallus
	Meleagris_gallopavo
	Perdix_perdix
	Phasianus_colchicus
	Afropavo_congensis
	Gallus_gallus
	Coturnix_japonica
	Alectoris_barbara
	Pterocles_namaqua
	Pterocles_bicinctus
	Geopelia_cuneata
	Oena_capensis
	Turtur_chalcospilos
	Treron_vernans
	Treron_waalia
	Ptilinopus_superbus
	Drepanoptila_holosericea
	Ptilinopus_magnificus
	Zenaida_asiatica
	Columba_guinea
	Columba_livia
	Streptopelia_capicola
	Streptopelia_turtur
	Streptopelia_decaocto
	Stigmatopelia_senegalensis
	Fregata_magnificens
	Anhinga_anhinga
	Hydrobates_pelagicus
	Oceanodroma_castro
	Pelecanoides_urinatrix
	Pterodroma_hypoleuca
	Pterodroma_sandwichensis
	Puffinus_griseus
	Fulmarus_glacialis
	Phoebastria_nigripes
	Pelagodroma_marina
	Mycteria_americana
	Gavia_immer
	Pelecanus_occidentalis
	Balaeniceps_rex
	Scopus_umbretta
	Spheniscus_humboldti
	Ardea_herodias
	Opisthocomus_hoazin
	Phaethon_rubricauda
	Tauraco_macrorhynchus
	Corythaeola_cristata
	Fulica_atra
	Rallus_elegans
	Psophia_leucoptera
	Aramus_guarauna
	Grus_canadensis
	Balearica_regulorum
	Monias_benschi
	Mesitornis_unicolor
	Phoenicopterus_ruber
	Phoenicopterus_chilensis
	Aechmophorus_occidentalis
	Podilymbus_podiceps
	Himantopus_himantopus
	Haematopus_bachmani
	Vanellus_miles
	Charadrius_marginatus
	Eudromias_morinellus
	Pluvianus_aegyptius
	Burhinus_oedicnemus
	Calidris_himantopus
	Actitis_macularius
	Phalaropus_lobatus
	Scolopax_minor
	Jacana_jacana
	Turnix_sylvaticus
	Dromas_ardeola
	Anous_minutus
	Rynchops_niger
	Larus_canus
	Xema_sabini
	Creagrus_furcatus
	Sterna_caspia
	Synthliboramphus_hypoleucus
	Aethia_pusilla
	Glareola_pratincola
	Centropus_senegalensis
	Coua_cristata
	Cuculus_canorus
	Chrysococcyx_cupreus
	Chrysococcyx_klaas
	Coccyzus_americanus
	Guira_guira
	Crotophaga_ani
	Eurypyga_helias
	Rhynochetos_jubatus
	Cariama_cristata
	Nestor_notabilis
	Nymphicus_hollandicus
	Cacatua_sulphurea
	Cacatua_galerita
	Trichoglossus_haematodus
	Trichoglossus_chlorolepidotus
	Eos_squamata
	Melopsittacus_undulatus
	Loriculus_stigmatus
	Agapornis_taranta
	Agapornis_lilianae
	Agapornis_roseicollis
	Pezoporus_occidentalis
	Coracopsis_vasa
	Bolborhynchus_lineola
	Anodorhynchus_hyacinthinus
	Anodorhynchus_leari
	Ara_chloropterus
	Poicephalus_robustus
	Psittacus_erithacus
	Philepitta_castanea
	Psarisomus_dalhousiae
	Pitta_sordida
	Smithornis_rufolateralis
	Myiornis_ecaudatus
	Mionectes_macconnelli
	Tachuris_rubrigastra
	Contopus_virens
	Contopus_sordidulus
	Contopus_cooperi
	Empidonax_minimus
	Empidonax_traillii
	Pyrocephalus_rubinus
	Pitangus_sulphuratus
	Myiodynastes_maculatus
	Tyrannus_tyrannus
	Tyrannus_dominicensis
	Tyrannus_forficatus
	Pseudocolopteryx_acutipennis
	Mecocerculus_leucophrys
	Tityra_semifasciata
	Rupicola_rupicola
	Doliornis_sclateri
	Lepidothrix_coronata
	Thamnophilus_nigrocinereus
	Cercomacra_cinerascens
	Conopophaga_ardesiaca
	Melanopareia_maximiliani
	Furnarius_rufus
	Synallaxis_azarae
	Gyalophylax_hellmayri
	Xiphocolaptes_albicollis
	Dendrexetastes_rufigula
	Dendroplex_picus
	Formicarius_colma
	Pteroptochos_tarnii
	Scytalopus_magellanicus
	Grallaria_varia
	Menura_novaehollandiae
	Ailuroedus_melanotis
	Cormobates_leucophaea
	Climacteris_picumnus
	Malurus_melanocephalus
	Pardalotus_punctatus
	Pardalotus_striatus
	Melithreptus_lunatus
	Epthianura_tricolor
	Manorina_melanocephala
	Acanthiza_reguloides
	Smicrornis_brevirostris
	Pomatostomus_halli
	Pomatostomus_isidorei
	Orthonyx_temminckii
	Orthonyx_spaldingii
	Melanocharis_nigra
	Philesturnus_carunculatus
	Pericrocotus_ethologus
	Lalage_leucomela
	Coracina_lineata
	Coracina_novaehollandiae
	Tchagra_minutus
	Prionops_plumatus
	Vanga_curvirostris
	Aegithina_tiphia
	Gymnorhina_tibicen
	Strepera_graculina
	Artamus_leucorynchus
	Artamus_cyanopterus
	Oreoica_gutturalis
	Falcunculus_frontatus
	Pachycephala_rufiventris
	Colluricincla_harmonica
	Rhipidura_fuliginosa
	Struthidea_cinerea
	Corcorax_melanorhamphos
	Terpsiphone_viridis
	Chasiempis_sandwichensis
	Grallina_cyanoleuca
	Melampitta_lugubris
	Melampitta_gigantea
	Paradisaea_raggiana
	Lanius_excubitoroides
	Lanius_senator
	Lanius_collurio
	Lanius_excubitor
	Corvinella_corvina
	Cyanocitta_cristata
	Corvus_albus
	Corvus_corax
	Corvus_corone
	Corvus_coronoides
	Corvus_orru
	Ptilostomus_afer
	Dicrurus_hottentottus
	Dicrurus_macrocercus
	Dicrurus_adsimilis
	Vireo_philadelphicus
	Vireo_olivaceus
	Vireo_griseus
	Erpornis_zantholeuca
	Oriolus_larvatus
	Oriolus_auratus
	Oriolus_xanthonotus
	Sphecotheres_viridis
	Daphoenositta_chrysoptera
	Picathartes_oreas
	Eopsaltria_australis
	Melanodryas_cucullata
	Elminia_nigromitrata
	Remiz_pendulinus
	Anthoscopus_minutus
	Parus_ater
	Parus_carolinensis
	Parus_atricapillus
	Baeolophus_wollweberi
	Baeolophus_inornatus
	Parus_major
	Calandrella_brachydactyla
	Lullula_arborea
	Alauda_arvensis
	Eremophila_alpestris
	Acrocephalus_arundinaceus
	Acrocephalus_schoenobaenus
	Acrocephalus_scirpaceus
	Hippolais_icterina
	Hippolais_polyglotta
	Acrocephalus_palustris
	Hirundo_rustica
	Petrochelidon_pyrrhonota
	Petrochelidon_fulva
	Tachycineta_thalassina
	Aegithalos_caudatus
	Phylloscopus_borealis
	Phylloscopus_trochilus
	Phylloscopus_collybita
	Phylloscopus_schwarzi
	Phylloscopus_sibilatrix
	Baeopogon_indicator
	Pycnonotus_barbatus
	Zosterops_senegalensis
	Zosterops_abyssinicus
	Garrulax_milleti
	Turdoides_plebejus
	Sylvia_nisoria
	Sylvia_curruca
	Sylvia_cantillans
	Sylvia_communis
	Sylvia_nana
	Regulus_regulus
	Regulus_calendula
	Regulus_satrapa
	Phainopepla_nitens
	Bombycilla_cedrorum
	Bombycilla_garrulus
	Certhia_brachydactyla
	Certhia_americana
	Certhia_familiaris
	Cistothorus_palustris
	Cistothorus_platensis
	Troglodytes_troglodytes
	Troglodytes_aedon
	Polioptila_caerulea
	Sitta_canadensis
	Dumetella_carolinensis
	Oreoscoptes_montanus
	Mimus_patagonicus
	Mimus_polyglottos
	Toxostoma_curvirostre
	Toxostoma_redivivum
	Onychognathus_fulgidus
	Lamprotornis_purpuroptera
	Poeoptera_lugubris
	Acridotheres_tristis
	Sturnus_vulgaris
	Buphagus_africanus
	Cinclus_cinclus
	Turdus_philomelos
	Turdus_merula
	Turdus_migratorius
	Catharus_ustulatus
	Catharus_bicknelli
	Catharus_minimus
	Catharus_fuscescens
	Catharus_guttatus
	Hylocichla_mustelina
	Erithacus_rubecula
	Luscinia_svecica
	Luscinia_megarhynchos
	Ficedula_hypoleuca
	Ficedula_parva
	Oenanthe_oenanthe
	Cercomela_fusca
	Rhyacornis_fuliginosa
	Phoenicurus_phoenicurus
	Muscicapa_striata
	Muscicapa_ferruginea
	Promerops_cafer
	Modulatrix_stictigula
	Coccothraustes_coccothraustes
	Carpodacus_erythrinus
	Loxia_curvirostra
	Carduelis_flammea
	Serinus_serinus
	Carduelis_tristis
	Carduelis_spinus
	Serinus_flaviventris
	Serinus_mozambicus
	Carduelis_chloris
	Pyrrhula_pyrrhula
	Fringilla_coelebs
	Fringilla_montifringilla
	Calcarius_ornatus
	Calcarius_lapponicus
	Plectrophenax_nivalis
	Emberiza_striolata
	Miliaria_calandra
	Emberiza_hortulana
	Emberiza_citrinella
	Emberiza_schoeniclus
	Emberiza_rustica
	Pipilo_chlorurus
	Ammodramus_maritimus
	Ammodramus_caudacutus
	Ammodramus_nelsoni
	Pooecetes_gramineus
	Melospiza_lincolnii
	Melospiza_georgiana
	Melospiza_melodia
	Ammodramus_bairdii
	Passerculus_sandwichensis
	Spizella_arborea
	Junco_hyemalis
	Zonotrichia_leucophrys
	Zonotrichia_querula
	Zonotrichia_albicollis
	Passerella_iliaca
	Spizella_pusilla
	Spizella_breweri
	Spizella_passerina
	Spizella_pallida
	Ammodramus_savannarum
	Chondestes_grammacus
	Calamospiza_melanocorys
	Dolichonyx_oryzivorus
	Sturnella_neglecta
	Sturnella_magna
	Agelaius_phoeniceus
	Icterus_parisorum
	Icterus_gularis
	Icterus_galbula
	Psarocolius_montezuma
	Icteria_virens
	Mniotilta_varia
	Seiurus_noveboracensis
	Vermivora_peregrina
	Vermivora_ruficapilla
	Geothlypis_trichas
	Myioborus_pictus
	Setophaga_ruticilla
	Dendroica_coronata
	Dendroica_pensylvanica
	Dendroica_petechia
	Parula_americana
	Dendroica_magnolia
	Piranga_rubra
	Piranga_olivacea
	Cardinalis_cardinalis
	Pheucticus_ludovicianus
	Passerina_cyanea
	Passerina_ciris
	Passerina_caerulea
	Spiza_americana
	Tiaris_canorus
	Anthus_rubescens
	Anthus_pratensis
	Motacilla_cinerea
	Motacilla_alba
	Motacilla_flava
	Petronia_petronia
	Passer_griseus
	Passer_montanus
	Passer_domesticus
	Prunella_collaris
	Bubalornis_albirostris
	Ploceus_cucullatus
	Euplectes_progne
	Vidua_paradisaea
	Vidua_macroura
	Estrilda_troglodytes
	Cryptospiza_reichenovii
	Uraeginthus_bengalus
	Taeniopygia_guttata
	Lonchura_striata
	Nectarinia_olivacea
	Anthreptes_fraseri
	Nectarinia_afra
	Dicaeum_aeneum
	Chloropsis_cochinchinensis
	Microhierax_erythrogenys
	Polihierax_semitorquatus
	Falco_concolor
	Falco_rufigularis
	Falco_chicquera
	Falco_mexicanus
	Falco_rusticolus
	Falco_peregrinus
	Falco_columbarius
	Falco_tinnunculus
	Falco_naumanni
	Spiziapteryx_circumcincta
	Caracara_plancus
	Micrastur_semitorquatus
	Herpetotheres_cachinnans
	Podargus_strigoides
	Aegotheles_cristatus
	Colibri_thalassinus
	Patagona_gigas
	Eupetomena_macroura
	Amazilia_tobaci
	Amazilia_yucatanensis
	Cynanthus_latirostris
	Eugenes_fulgens
	Lampornis_clemenciae
	Lampornis_amethystinus
	Calypte_costae
	Calypte_anna
	Selasphorus_sasin
	Stellula_calliope
	Selasphorus_rufus
	Archilochus_alexandri
	Ensifera_ensifera
	Aglaiocercus_coelestis
	Threnetes_ruckeri
	Phaethornis_superciliosus
	Phaethornis_longuemareus
	Streptoprocne_zonaris
	Apus_apus
	Tachymarptis_melba
	Cypsiurus_parvus
	Chaetura_pelagica
	Steatornis_caripensis
	Cathartes_aura
	Coragyps_atratus
	Sagittarius_serpentarius
	Gyps_fulvus
	Necrosyrtes_monachus
	Circaetus_gallicus
	Terathopius_ecaudatus
	Aquila_verreauxii
	Polemaetus_bellicosus
	Buteo_rufofuscus
	Buteo_lagopus
	Buteo_brachyurus
	Circus_aeruginosus
	Circus_cyaneus
	Accipiter_gentilis
	Pernis_apivorus
	Pandion_haliaetus
	Nyctidromus_albicollis
	Phalaenoptilus_nuttallii
	Caprimulgus_vociferus
	Chordeiles_acutipennis
	Chordeiles_minor
	Otus_scops
	Otus_flammeolus
	Megascops_asio
	Megascops_trichopsis
	Strix_aluco
	Ketupa_zeylonensis
	Bubo_bubo
	Asio_otus
	Glaucidium_capense
	Glaucidium_brasilianum
	Surnia_ulula
	Aegolius_acadicus
	Tyto_alba
	Trogon_personatus
	Trogon_elegans
	Apaloderma_narina
	Colius_striatus
	Buceros_rhinoceros
	Bycanistes_brevis
	Tockus_erythrorhynchus
	Bucorvus_cafer
	Upupa_epops
	Tricholaema_diademata
	Trachyphonus_darnaudii
	Aulacorhynchus_prasinus
	Andigena_laminirostris
	Ramphastos_sulfuratus
	Megalaima_virens
	Jynx_torquilla
	Melanerpes_uropygialis
	Melanerpes_erythrocephalus
	Sphyrapicus_varius
	Sphyrapicus_ruber
	Sphyrapicus_nuchalis
	Dendropicos_fuscescens
	Dendrocopos_medius
	Dendrocopos_major
	Dendrocopos_leucotos
	Picoides_tridactylus
	Geocolaptes_olivaceus
	Dryocopus_martius
	Nesoctites_micromegas
	Indicator_minor
	Coracias_caudatus
	Brachypteracias_leptosomus
	Merops_viridis
	Momotus_momota
	Alligator_mississippiensis
	Ornithorhynchus_anatinus
	Tachyglossus_aculeatus
	Glironia_venusta
	Caluromys_philander
	Monodelphis_domestica
	Didelphis_virginiana
	Rhyncholestes_raphanurus
	Caenolestes_fuliginosus
	Isoodon_macrourus
	Echymipera_kalubu
	Notoryctes_typhlops
	Myrmecobius_fasciatus
	Dasyurus_albopunctatus
	Dromiciops_gliroides
	Phascolarctos_cinereus
	Vombatus_ursinus
	Cercartetus_nanus
	Trichosurus_vulpecula
	Tarsipes_rostratus
	Acrobates_pygmaeus
	Petaurus_breviceps
	Pseudochirops_cupreus
	Hypsiprymnodon_moschatus
	Aepyprymnus_rufescens
	Macropus_eugenii
	Elephas_maximus
	Loxodonta_africana
	Dugong_dugon
	Trichechus_manatus
	Procavia_capensis
	Heterohyrax_brucei
	Orycteropus_afer
	Elephantulus_rufescens
	Chrysochloris_asiatica
	Amblysomus_hottentotus
	Echinops_telfairi
	Cyclopes_didactylus
	Myrmecophaga_tridactyla
	Choloepus_hoffmanni
	Bradypus_tridactylus
	Dasypus_novemcinctus
	Solenodon_paradoxus
	Erinaceus_europaeus
	Sorex_araneus
	Manis_pentadactyla
	Manis_tricuspis
	Crocuta_crocuta
	Felis_catus
	Suricata_suricatta
	Fossa_fossana
	Nandinia_binotata
	Genetta_genetta
	Canis_lupus
	Ailuropoda_melanoleuca
	Odobenus_rosmarus
	Arctocephalus_forsteri
	Phoca_vitulina
	Procyon_lotor
	Meles_meles
	Mephitis_mephitis
	Equus_caballus
	Tapirus_indicus
	Ceratotherium_simum
	Lama_glama
	Pecari_tajacu
	Sus_scrofa
	Hippopotamus_amphibius
	Megaptera_novaeangliae
	Eschrichtius_robustus
	Kogia_breviceps
	Platanista_minor
	Phocoena_phocoena
	Tursiops_truncatus
	Tragulus_napu
	Antilocapra_americana
	Okapia_johnstoni
	Cervus_nippon
	Bos_taurus
	Eidolon_helvum
	Lissonycteris_angolensis
	Rousettus_aegyptiacus
	Epomops_dobsonii
	Epomophorus_gambianus
	Pteropus_giganteus
	Taphozous_mauritianus
	Coleura_afra
	Emballonura_atrata
	Craseonycteris_thonglongyai
	Rhinopoma_hardwickii
	Megaderma_lyra
	Nycteris_thebaica
	Rhinolophus_creaghi
	Hipposideros_commersoni
	Cloeotis_percivali
	Mystacina_tuberculata
	Mormoops_megalophylla
	Pteronotus_parnellii
	Macrotus_californicus
	Leptonycteris_yerbabuenae
	Choeronycteris_mexicana
	Artibeus_jamaicensis
	Thyroptera_tricolor
	Furipterus_horrens
	Sauromys_petrophilus
	Tadarida_brasiliensis
	Nyctinomops_femorosaccus
	Otomops_martiensseni
	Eumops_glaucinus
	Mops_condylurus
	Chaerephon_pumilus
	Miniopterus_fraterculus
	Miniopterus_manavi
	Eptesicus_fuscus
	Pipistrellus_subflavus
	Glauconycteris_variegata
	Lasiurus_borealis
	Antrozous_pallidus
	Euderma_maculatum
	Idionycteris_phyllotis
	Corynorhinus_rafinesquii
	Pipistrellus_hesperus
	Pipistrellus_kuhlii
	Myotis_lucifugus
	Ptilocercus_lowii
	Tupaia_minor
	Galeopterus_variegates
	Cynocephalus_volans
	Nycticebus_coucang
	Microcebus_murinus
	Daubentonia_madagascariensis
	Propithecus_verreauxi
	Lemur_catta
	Tarsius_bancanus
	Ateles_fusciceps
	Cebus_albifrons
	Callithrix_jacchus
	Homo_sapiens
	Nomascus_leucogenys
	Macaca_mulatta
	Ochotona_princeps
	Aplodontia_rufa
	Tamias_striatus
	Spermophilus_tridecemlineatus
	Felovia_vae
	Ctenodactylus_gundi
	Pectinator_spekei
	Massoutiera_mzabi
	Octodontomys_gliroides
	Ctenomys_boliviensis
	Heterocephalus_glaber
	Heliophobius_argenteocinereus
	Cryptomys_hottentotus
	Atherurus_africanus
	Trichys_fasciculata
	Hystrix_africaeaustralis
	Erethizon_dorsatum
	Coendou_bicolor
	Lagostomus_maximus
	Chinchilla_lanigera
	Lagidium_peruanum
	Hydrochoerus_hydrochaeris
	Cuniculus_paca
	Dinomys_branickii
	Petromus_typicus
	Abrocoma_bennettii
	Thryonomys_swinderianus
	Cavia_porcellus
	Microcavia_australis
	Galea_musteloides
	Dolichotis_patagonum
	Myoprocta_acouchy
	Dasyprocta_punctata
	Capromys_pilorides
	Geocapromys_brownii
	Myocastor_coypus
	Euryzygomatomys_spinosus
	Chaetomys_subspinosus
	Olallamys_edax
	Kannabateomys_amblyonyx
	Dactylomys_dactylinus
	Lonchothrix_emiliae
	Carterodon_sulcidens
	Mesomys_hispidus
	Hoplomys_gymnurus
	Proechimys_hoplomyoides
	Makalata_occasius
	Isothrix_bistriata
	Diplomys_caniceps
	Echimys_chrysurus
	Castor_canadensis
	Microdipodops_megacephalus
	Dipodomys_heermanni
	Perognathus_amplus
	Chaetodipus_baileyi
	Thomomys_bottae
	Geomys_arenarius
	Orthogeomys_cavator
	Cratogeomys_neglectus
	Heteromys_desmarestianus
	Liomys_pictus
	Pedetes_capensis
	Anomalurus_beecrofti
	Pygeretmus_pumilio
	Paradipus_ctenodactylus
	Napaeozapus_insignis
	Zapus_hudsonius
	Dipus_sagitta
	Jaculus_jaculus
	Cardiocranius_paradoxus
	Sicista_betulina
	Malacothrix_typica
	Alticola_argentatus
	Ondatra_zibethicus
	Neofiber_alleni
	Lagurus_lagurus
	Phenacomys_intermedius
	Arborimus_longicaudus
	Synaptomys_cooperi
	Myopus_schisticolor
	Lemmus_lemmus
	Arvicola_sapidus
	Dicrostonyx_groenlandicus
	Microtus_abbreviatus
	Saccostomus_campestris
	Beamys_hindei
	Cricetomys_emini
	Cricetulus_migratorius
	Phodopus_campbelli
	Mesocricetus_auratus
	Dendromus_melanotis
	Megadendromus_nikolausi
	Steatomys_krebsii
	Desmodilliscus_braueri
	Gerbillurus_paeba
	Mus_musculus
;
end;
begin trees;
	tree tree_1 = [&R] (((((Siphonops_annulatus:68.087,Dermophis_mexicanus:68.087):17.7533,Boulengerula_taitana:85.8403):3.2374,Scolecomorphus_vittatus:89.0777):180.0826,((((((Heleophryne_purcelli:151.9891,(((((Platyplectrum_spenceri:60.7449,((Limnodynastes_salmini:36.7926,(Limnodynastes_tasmaniensis:14.9116,Limnodynastes_peronii:14.9116):21.881):16.5087,Adelotus_brevis:53.3013):7.4436):3.4128,Notade…
end;
