# Supplementary material for: The origins of acoustic communication in vertebrates
Source: Nat Commun. 2020 Jan 17;11:369. doi: 10.1038/s41467-020-14356-3 (PMC6969000; doi:10.1038/s41467-020-14356-3)
Supplement: Supplementary file 6 — Supplementary Data 3 [file 41467_2020_14356_MOESM6_ESM.xlsx]

## Sheet: Metadata
	Supplementary Data 3. Data on acoustic communication in tetrapods
	Data for 1799 species of tetrapods. Species are listed alphabetically by class, order, family, genus, and species.
	State 0 = acoustic communication absent
	State 1 = acoustic communication present
	References are given on a separate sheet.

## Sheet: Supplementary Data_3
Species	Family	Order	Class	State	References
Allophryne_ruthveni	Allophrynidae	Anura	Amphibia	1	AmphibiaWeb. 2018.
Eupsophus_calcaratus	Alsodidae	Anura	Amphibia	1	Marquez et al., 2005; AmphibiaWeb. 2018.
Eupsophus_emiliopugini	Alsodidae	Anura	Amphibia	1	Penna et al., 2005; AmphibiaWeb. 2018
Limnomedusa_macroglossa	Alsodidae	Anura	Amphibia	1	AmphibiaWeb. 2018
Alytes_cisternasii	Alytidae	Anura	Amphibia	1	Bosch and Marquez, 2000; AmphibiaWeb. 2018
Alytes_dickhilleni	Alytidae	Anura	Amphibia	1	AmphibiaWeb. 2018.
Alytes_obstetricans	Alytidae	Anura	Amphibia	1	Bosch and Marquez, 2000; AmphibiaWeb. 2018
Discoglossus_pictus	Alytidae	Anura	Amphibia	1	AmphibiaWeb. 2018.
Arthroleptis_stenodactylus	Arthroleptidae	Anura	Amphibia	1	Mercurio, 2009; AmphibiaWeb. 2018.
Arthroleptis_wahlbergii	Arthroleptidae	Anura	Amphibia	1	AmphibiaWeb. 2018.
Arthroleptis_xenodactyloides	Arthroleptidae	Anura	Amphibia	1	AmphibiaWeb. 2018.
Cardioglossa_leucomystax	Arthroleptidae	Anura	Amphibia	1	AmphibiaWeb. 2018.
Leptopelis_argenteus	Arthroleptidae	Anura	Amphibia	1	AmphibiaWeb. 2018.
Leptopelis_natalensis	Arthroleptidae	Anura	Amphibia	1	AmphibiaWeb. 2018.
Ascaphus_montanus	Ascaphidae	Anura	Amphibia	0	AmphibiaWeb. 2018.
Ascaphus_truei	Ascaphidae	Anura	Amphibia	0	Stephenson and Verrell, 2003; AmphibiaWeb. 2018.
Batrachyla_leptopus	Batrachylidae	Anura	Amphibia	1	Penna and Veloso, 1990; Penna and Toloza, 2015; AmphibiaWeb. 2018.
Batrachyla_taeniata	Batrachylidae	Anura	Amphibia	1	Penna and Veloso, 1990; Penna and Velasquez, 2011; AmphibiaWeb. 2018.
Bombina_bombina	Bombinatoridae	Anura	Amphibia	1	Walkowiak, 1992; AmphibiaWeb. 2018.
Bombina_orientalis	Bombinatoridae	Anura	Amphibia	1	Walkowiak, 1992; AmphibiaWeb. 2018.
Bombina_variegata	Bombinatoridae	Anura	Amphibia	1	Walkowiak, 1992; AmphibiaWeb. 2018.
Brachycephalus_ephippium	Brachycephalidae	Anura	Amphibia	1	McNaught and Tucker, 2011
Ischnocnema_guentheri	Brachycephalidae	Anura	Amphibia	1	AmphibiaWeb. 2018.
Ischnocnema_parva	Brachycephalidae	Anura	Amphibia	1	de Andrade et al., 2017; AmphibiaWeb. 2018.
Breviceps_mossambicus	Breviciptidae	Anura	Amphibia	1	AmphibiaWeb. 2018.
Ansonia_hanitschi	Bufonidae	Anura	Amphibia	1	Inger et al., 2017
Ansonia_leptopus	Bufonidae	Anura	Amphibia	1	Sukumaran et al., 2010
Ansonia_longidigita	Bufonidae	Anura	Amphibia	1	Inger et al., 2017
Ansonia_spinulifer	Bufonidae	Anura	Amphibia	1	Amram et al., 2018
Atelopus_spumarius	Bufonidae	Anura	Amphibia	1	Cocroft et al., 1990
Bufo_alvarius	Bufonidae	Anura	Amphibia	1	Sullivan and Malmos, 1994; AmphibiaWeb. 2018.
Bufo_americanus	Bufonidae	Anura	Amphibia	1	Howard and Palmer, 1995; AmphibiaWeb. 2018.
Bufo_arenarum	Bufonidae	Anura	Amphibia	1	AmphibiaWeb. 2018.
Bufo_boreas	Bufonidae	Anura	Amphibia	1	AmphibiaWeb. 2018.
Bufo_bufo	Bufonidae	Anura	Amphibia	1	AmphibiaWeb. 2018.
Bufo_calamita	Bufonidae	Anura	Amphibia	1	AmphibiaWeb. 2018.
Bufo_cognatus	Bufonidae	Anura	Amphibia	1	AmphibiaWeb. 2018.
Bufo_dombensis	Bufonidae	Anura	Amphibia	1	Channing and Vences, 1999
Bufo_gargarizans	Bufonidae	Anura	Amphibia	1	Yu and Lu, 2010; Yu and Sharma, 2012
Bufo_garmani	Bufonidae	Anura	Amphibia	1	Passmore, 1981
Bufo_granulosus	Bufonidae	Anura	Amphibia	1	Sao-Pedro, 2011
Bufo_gutturalis	Bufonidae	Anura	Amphibia	1	Passmore, 1981
Bufo_japonicus	Bufonidae	Anura	Amphibia	1	Makoto et al., 1986
Bufo_maculatus	Bufonidae	Anura	Amphibia	1	AmphibiaWeb. 2018.
Bufo_marinus	Bufonidae	Anura	Amphibia	1	AmphibiaWeb. 2018.
Bufo_melanostictus	Bufonidae	Anura	Amphibia	1	Wei et al., 2012
Bufo_microscaphus	Bufonidae	Anura	Amphibia	1	Malmos et al., 2001
Bufo_regularis	Bufonidae	Anura	Amphibia	1	AmphibiaWeb. 2018.
Bufo_stomaticus	Bufonidae	Anura	Amphibia	1	Grosjean and Dubois, 2001
Bufo_taitanus	Bufonidae	Anura	Amphibia	1	AmphibiaWeb. 2018.
Bufo_viridis	Bufonidae	Anura	Amphibia	1	Giacoma et al., 1997
Dendrophryniscus_minutus	Bufonidae	Anura	Amphibia	1	Cocroft et al., 1990
Mertensophryne_micranotis	Bufonidae	Anura	Amphibia	1	Grandison and Ashe, 1983
Nectophrynoides_tornieri	Bufonidae	Anura	Amphibia	1	Starnberger et al., 2011
Osornophryne_guacamayo	Bufonidae	Anura	Amphibia	1	Gluesenkamp and Acosta, 2001
Schismaderma_carens	Bufonidae	Anura	Amphibia	1	AmphibiaWeb. 2018.
Centrolene_geckoideum	Centrolenidae	Anura	Amphibia	1	Grant et al., 1998
Cochranella_euknemos	Centrolenidae	Anura	Amphibia	1	Alonso et al., 2017
Cochranella_granulosa	Centrolenidae	Anura	Amphibia	1	AmphibiaWeb. 2018.
Espadarana_prosoblepon	Centrolenidae	Anura	Amphibia	1	AmphibiaWeb. 2018.
Hyalinobatrachium_chirripoi	Centrolenidae	Anura	Amphibia	1	Alonso et al., 2017; AmphibiaWeb. 2018
Hyalinobatrachium_colymbiphyllum	Centrolenidae	Anura	Amphibia	1	AmphibiaWeb. 2018.
Hyalinobatrachium_fleischmanni	Centrolenidae	Anura	Amphibia	1	AmphibiaWeb. 2018.
Hyalinobatrachium_valerioi	Centrolenidae	Anura	Amphibia	1	AmphibiaWeb. 2018.
Teratohyla_midas	Centrolenidae	Anura	Amphibia	1	Araujo et al., 2018
Teratohyla_spinosa	Centrolenidae	Anura	Amphibia	1	AmphibiaWeb. 2018.
Ceratophrys_cornuta	Ceratophryidae	Anura	Amphibia	1	AmphibiaWeb. 2018.
Ceratophrys_ornata	Ceratophryidae	Anura	Amphibia	1	Natale et al., 2011
Conraua_goliath	Conrauidae	Anura	Amphibia	1	Hutchison, 2008; Khandelwal, 2008
Craugastor_augusti	Craugastoridae	Anura	Amphibia	1	Niederlander, 2000
Haddadus_binotatus	Craugastoridae	Anura	Amphibia	1	Moura et al., 2012
Oreobates_quixensis	Craugastoridae	Anura	Amphibia	1	Heyer and Gascon, 1995
Phrynopus_bracki	Craugastoridae	Anura	Amphibia	1	AmphibiaWeb. 2018.
Pristimantis_acuminatus	Craugastoridae	Anura	Amphibia	1	Yanez-Munoz et al., 2013
Pristimantis_altamazonicus	Craugastoridae	Anura	Amphibia	1	Rodriguesz and Duellman, 1994
Pristimantis_conspicillatus	Craugastoridae	Anura	Amphibia	1	Padial et al., 2008
Pristimantis_diadematus	Craugastoridae	Anura	Amphibia	1	AmphibiaWeb. 2018.
Pristimantis_ockendeni	Craugastoridae	Anura	Amphibia	1	AmphibiaWeb. 2018.
Pristimantis_peruvianus	Craugastoridae	Anura	Amphibia	1	AmphibiaWeb. 2018.
Pristimantis_unistrigatus	Craugastoridae	Anura	Amphibia	1	Padial et al., 2008
Cycloramphus_boraceiensis	Cycloramphidae	Anura	Amphibia	1	Heyer, 1983
Thoropa_miliaris	Cycloramphidae	Anura	Amphibia	1	Nunes-de-Almeida et al., 2016
Allobates_femoralis	Dendrobatidae	Anura	Amphibia	1	Amezquita et al., 2006
Allobates_talamancae	Dendrobatidae	Anura	Amphibia	1	Lechelt et al., 2014
Ameerega_bilinguis	Dendrobatidae	Anura	Amphibia	1	Jungfer, 1989
Ameerega_hahneli	Dendrobatidae	Anura	Amphibia	1	AmphibiaWeb. 2018.
Ameerega_picta	Dendrobatidae	Anura	Amphibia	1	AmphibiaWeb. 2018.
Ameerega_trivittata	Dendrobatidae	Anura	Amphibia	1	AmphibiaWeb. 2018.
Anomaloglossus_stepheni	Dendrobatidae	Anura	Amphibia	1	Junca, 1998
Dendrobates_auratus	Dendrobatidae	Anura	Amphibia	1	Wells, 1978
Dendrobates_castaneoticus	Dendrobatidae	Anura	Amphibia	1	AmphibiaWeb. 2018.
Dendrobates_histrionicus	Dendrobatidae	Anura	Amphibia	1	AmphibiaWeb. 2018.
Dendrobates_lehmanni	Dendrobatidae	Anura	Amphibia	1	AmphibiaWeb. 2018.
Dendrobates_leucomelas	Dendrobatidae	Anura	Amphibia	1	Forsman and Hagman, 2006
Dendrobates_pumilio	Dendrobatidae	Anura	Amphibia	1	AmphibiaWeb. 2018.
Dendrobates_reticulatus	Dendrobatidae	Anura	Amphibia	1	AmphibiaWeb. 2018.
Dendrobates_steyermarki	Dendrobatidae	Anura	Amphibia	1	AmphibiaWeb. 2018.
Dendrobates_ventrimaculatus	Dendrobatidae	Anura	Amphibia	1	AmphibiaWeb. 2018.
Epipedobates_machalilla	Dendrobatidae	Anura	Amphibia	1	Del Pino et al., 2004
Phyllobates_terribilis	Dendrobatidae	Anura	Amphibia	1	AmphibiaWeb. 2018.
Phyllobates_vittatus	Dendrobatidae	Anura	Amphibia	1	AmphibiaWeb. 2018.
Silverstoneia_flotator	Dendrobatidae	Anura	Amphibia	1	Ibanez and Smith, 1995
Euphlyctis_cyanophlyctis	Dicroglossidae	Anura	Amphibia	1	AmphibiaWeb. 2018.
Fejervarya_cancrivora	Dicroglossidae	Anura	Amphibia	1	AmphibiaWeb. 2018.
Hoplobatrachus_occipitalis	Dicroglossidae	Anura	Amphibia	1	AmphibiaWeb. 2018.
Hoplobatrachus_tigerinus	Dicroglossidae	Anura	Amphibia	1	AmphibiaWeb. 2018.
Ingerana_baluensis	Dicroglossidae	Anura	Amphibia	1	Sukumaran et al., 2006
Limnonectes_blythii	Dicroglossidae	Anura	Amphibia	1	Emerson and Boyd, 1999
Limnonectes_finchi	Dicroglossidae	Anura	Amphibia	1	Sukumaran et al., 2006
Limnonectes_kuhlii	Dicroglossidae	Anura	Amphibia	1	AmphibiaWeb. 2018.
Limnonectes_leporinus	Dicroglossidae	Anura	Amphibia	1	Matsui et al., 2015
Nannophrys_ceylonensis	Dicroglossidae	Anura	Amphibia	1	Wickramasinghe et al., 2004
Occidozyga_laevis	Dicroglossidae	Anura	Amphibia	1	AmphibiaWeb. 2018.
Sphaerotheca_breviceps	Dicroglossidae	Anura	Amphibia	1	AmphibiaWeb. 2018.
Adelophryne_gutturosa	Eleutherodactylidae	Anura	Amphibia	1	AmphibiaWeb. 2018.
Eleutherodactylus_abbotti	Eleutherodactylidae	Anura	Amphibia	1	AmphibiaWeb. 2018.
Eleutherodactylus_albipes	Eleutherodactylidae	Anura	Amphibia	1	Alonso et al., 2005
Eleutherodactylus_alcoae	Eleutherodactylidae	Anura	Amphibia	1	Albert, 1977
Eleutherodactylus_auriculatus	Eleutherodactylidae	Anura	Amphibia	1	AmphibiaWeb. 2018.
Eleutherodactylus_cooki	Eleutherodactylidae	Anura	Amphibia	1	Burrowes, 2000
Eleutherodactylus_coqui	Eleutherodactylidae	Anura	Amphibia	1	AmphibiaWeb. 2018.
Eleutherodactylus_cundalli	Eleutherodactylidae	Anura	Amphibia	1	Diesel et al., 1995
Eleutherodactylus_dimidiatus	Eleutherodactylidae	Anura	Amphibia	1	Bignotte-Giro et al., 2018
Eleutherodactylus_fowleri	Eleutherodactylidae	Anura	Amphibia	1	Schwartz, 1973
Eleutherodactylus_gossei	Eleutherodactylidae	Anura	Amphibia	1	Hedges, 1987
Eleutherodactylus_johnstonei	Eleutherodactylidae	Anura	Amphibia	1	Watkins et al., 1970
Eleutherodactylus_lentus	Eleutherodactylidae	Anura	Amphibia	1	Perry, 2009
Eleutherodactylus_martinicensis	Eleutherodactylidae	Anura	Amphibia	1	AmphibiaWeb. 2018.
Eleutherodactylus_nubicola	Eleutherodactylidae	Anura	Amphibia	1	AmphibiaWeb. 2018.
Eleutherodactylus_planirostris	Eleutherodactylidae	Anura	Amphibia	1	AmphibiaWeb. 2018.
Eleutherodactylus_unicolor	Eleutherodactylidae	Anura	Amphibia	1	AmphibiaWeb. 2018.
Eleutherodactylus_varleyi	Eleutherodactylidae	Anura	Amphibia	1	AmphibiaWeb. 2018.
Eleutherodactylus_zeus	Eleutherodactylidae	Anura	Amphibia	1	AmphibiaWeb. 2018.
Eleutherodactylus_zugi	Eleutherodactylidae	Anura	Amphibia	1	AmphibiaWeb. 2018.
Phyzelaphryne_miriamae	Eleutherodactylidae	Anura	Amphibia	1	Heyer and Gascon, 1995
Heleophryne_purcelli	Heleophrynidae	Anura	Amphibia	1	AmphibiaWeb. 2018.
Flectonotus_pygmaeus	Hemiphractidae	Anura	Amphibia	1	AmphibiaWeb. 2018.
Gastrotheca_cornuta	Hemiphractidae	Anura	Amphibia	1	AmphibiaWeb. 2018.
Gastrotheca_marsupiata	Hemiphractidae	Anura	Amphibia	1	Sinsch and Joermann, 1989
Hemiphractus_scutatus	Hemiphractidae	Anura	Amphibia	1	AmphibiaWeb. 2018; http://www.rainforestconservation.org/species-data-sheets/frogs/hemiphractus-scutatus/
Hemisus_marmoratus	Hemisotidae	Anura	Amphibia	1	AmphibiaWeb. 2018.
Acris_crepitans	Hylidae	Anura	Amphibia	1	AmphibiaWeb. 2018.
Acris_gryllus	Hylidae	Anura	Amphibia	1	AmphibiaWeb. 2018.
Agalychnis_annae	Hylidae	Anura	Amphibia	1	AmphibiaWeb. 2018.
Agalychnis_callidryas	Hylidae	Anura	Amphibia	1	AmphibiaWeb. 2018.
Agalychnis_moreletii	Hylidae	Anura	Amphibia	1	AmphibiaWeb. 2018.
Agalychnis_saltator	Hylidae	Anura	Amphibia	1	AmphibiaWeb. 2018.
Agalychnis_spurrelli	Hylidae	Anura	Amphibia	1	AmphibiaWeb. 2018.
Anotheca_spinosa	Hylidae	Anura	Amphibia	1	AmphibiaWeb. 2018.
Aplastodiscus_arildae	Hylidae	Anura	Amphibia	1	AmphibiaWeb. 2018.
Aplastodiscus_leucopygius	Hylidae	Anura	Amphibia	1	AmphibiaWeb. 2018.
Aplastodiscus_perviridis	Hylidae	Anura	Amphibia	1	AmphibiaWeb. 2018.
Bokermannohyla_circumdata	Hylidae	Anura	Amphibia	1	AmphibiaWeb. 2018.
Charadrahyla_taeniopus	Hylidae	Anura	Amphibia	1	Serrano, 2018
Corythomantis_greeningi	Hylidae	Anura	Amphibia	1	AmphibiaWeb. 2018.
Cruziohyla_calcarifer	Hylidae	Anura	Amphibia	1	AmphibiaWeb. 2018.
Cyclorana_alboguttata	Hylidae	Anura	Amphibia	1	AmphibiaWeb. 2018.
Cyclorana_australis	Hylidae	Anura	Amphibia	1	Dostine et al., 2013
Cyclorana_longipes	Hylidae	Anura	Amphibia	1	Dostine et al., 2013
Cyclorana_novaehollandiae	Hylidae	Anura	Amphibia	1	AmphibiaWeb. 2018.
Dendropsophus_anceps	Hylidae	Anura	Amphibia	1	AmphibiaWeb. 2018.
Dendropsophus_brevifrons	Hylidae	Anura	Amphibia	1	AmphibiaWeb. 2018.
Dendropsophus_ebraccatus	Hylidae	Anura	Amphibia	1	AmphibiaWeb. 2018.
Dendropsophus_koechlini	Hylidae	Anura	Amphibia	1	AmphibiaWeb. 2018.
Dendropsophus_leali	Hylidae	Anura	Amphibia	1	AmphibiaWeb. 2018.
Dendropsophus_leucophyllatus	Hylidae	Anura	Amphibia	1	AmphibiaWeb. 2018.
Dendropsophus_marmoratus	Hylidae	Anura	Amphibia	1	AmphibiaWeb. 2018.
Dendropsophus_parviceps	Hylidae	Anura	Amphibia	1	AmphibiaWeb. 2018.
Dendropsophus_rhodopeplus	Hylidae	Anura	Amphibia	1	AmphibiaWeb. 2018.
Dendropsophus_sarayacuensis	Hylidae	Anura	Amphibia	1	AmphibiaWeb. 2018.
Dendropsophus_triangulum	Hylidae	Anura	Amphibia	1	AmphibiaWeb. 2018.
Duellmanohyla_rufioculis	Hylidae	Anura	Amphibia	1	AmphibiaWeb. 2018.
Duellmanohyla_soralia	Hylidae	Anura	Amphibia	1	AmphibiaWeb. 2018.
Ecnomiohyla_miliaria	Hylidae	Anura	Amphibia	1	Mccranie et al., 2003
Hyla_andersonii	Hylidae	Anura	Amphibia	1	Gerhardt, 1974
Hyla_arborea	Hylidae	Anura	Amphibia	1	AmphibiaWeb. 2018.
Hyla_arenicolor	Hylidae	Anura	Amphibia	1	AmphibiaWeb. 2018.
Hyla_avivoca	Hylidae	Anura	Amphibia	1	AmphibiaWeb. 2018.
Hyla_chinensis	Hylidae	Anura	Amphibia	1	AmphibiaWeb. 2018.
Hyla_chrysoscelis	Hylidae	Anura	Amphibia	1	AmphibiaWeb. 2018.
Hyla_cinerea	Hylidae	Anura	Amphibia	1	Gerhardt, 1974
Hyla_femoralis	Hylidae	Anura	Amphibia	1	AmphibiaWeb. 2018.
Hyla_gratiosa	Hylidae	Anura	Amphibia	1	AmphibiaWeb. 2018.
Hyla_japonica	Hylidae	Anura	Amphibia	1	AmphibiaWeb. 2018.
Hyla_meridionalis	Hylidae	Anura	Amphibia	1	AmphibiaWeb. 2018.
Hyla_squirella	Hylidae	Anura	Amphibia	1	AmphibiaWeb. 2018.
Hyla_versicolor	Hylidae	Anura	Amphibia	1	AmphibiaWeb. 2018.
Hylomantis_lemur	Hylidae	Anura	Amphibia	1	AmphibiaWeb. 2018.
Hypsiboas_albomarginatus	Hylidae	Anura	Amphibia	1	AmphibiaWeb. 2018.
Hypsiboas_albopunctatus	Hylidae	Anura	Amphibia	1	AmphibiaWeb. 2018.
Hypsiboas_boans	Hylidae	Anura	Amphibia	1	AmphibiaWeb. 2018.
Hypsiboas_cinerascens	Hylidae	Anura	Amphibia	1	AmphibiaWeb. 2018.
Hypsiboas_fasciatus	Hylidae	Anura	Amphibia	1	AmphibiaWeb. 2018.
Hypsiboas_geographicus	Hylidae	Anura	Amphibia	1	AmphibiaWeb. 2018.
Hypsiboas_lanciformis	Hylidae	Anura	Amphibia	1	AmphibiaWeb. 2018.
Hypsiboas_rosenbergi	Hylidae	Anura	Amphibia	1	AmphibiaWeb. 2018.
Isthmohyla_pseudopuma	Hylidae	Anura	Amphibia	1	AmphibiaWeb. 2018.
Litoria_caerulea	Hylidae	Anura	Amphibia	1	AmphibiaWeb. 2018.
Litoria_genimaculata	Hylidae	Anura	Amphibia	1	AmphibiaWeb. 2018.
Litoria_inermis	Hylidae	Anura	Amphibia	1	AmphibiaWeb. 2018.
Litoria_nasuta	Hylidae	Anura	Amphibia	1	AmphibiaWeb. 2018.
Litoria_pallida	Hylidae	Anura	Amphibia	1	Bleach et al., 2015
Litoria_pearsoniana	Hylidae	Anura	Amphibia	1	Parris, 2001
Litoria_rothii	Hylidae	Anura	Amphibia	1	AmphibiaWeb. 2018.
Litoria_rubella	Hylidae	Anura	Amphibia	1	AmphibiaWeb. 2018.
Litoria_tornieri	Hylidae	Anura	Amphibia	1	AmphibiaWeb. 2018.
Nyctimystes_dayi	Hylidae	Anura	Amphibia	1	AmphibiaWeb. 2018.
Osteocephalus_buckleyi	Hylidae	Anura	Amphibia	1	AmphibiaWeb. 2018.
Osteocephalus_leprieurii	Hylidae	Anura	Amphibia	1	De La Riva et al., 1995
Osteocephalus_oophagus	Hylidae	Anura	Amphibia	1	AmphibiaWeb. 2018.
Osteocephalus_taurinus	Hylidae	Anura	Amphibia	1	AmphibiaWeb. 2018.
Osteopilus_septentrionalis	Hylidae	Anura	Amphibia	1	AmphibiaWeb. 2018.
Pachymedusa_dacnicolor	Hylidae	Anura	Amphibia	1	Somma, 2018
Phyllodytes_luteolus	Hylidae	Anura	Amphibia	1	Nunes et al., 2007
Phyllomedusa_atelopoides	Hylidae	Anura	Amphibia	1	AmphibiaWeb. 2018.
Phyllomedusa_bicolor	Hylidae	Anura	Amphibia	1	AmphibiaWeb. 2018.
Phyllomedusa_hypochondrialis	Hylidae	Anura	Amphibia	1	AmphibiaWeb. 2018.
Phyllomedusa_palliata	Hylidae	Anura	Amphibia	1	AmphibiaWeb. 2018.
Phyllomedusa_tarsius	Hylidae	Anura	Amphibia	1	AmphibiaWeb. 2018.
Phyllomedusa_tomopterna	Hylidae	Anura	Amphibia	1	AmphibiaWeb. 2018.
Phyllomedusa_vaillantii	Hylidae	Anura	Amphibia	1	AmphibiaWeb. 2018.
Plectrohyla_bistincta	Hylidae	Anura	Amphibia	1	Campbell et al., 2018
Pseudacris_crucifer	Hylidae	Anura	Amphibia	1	AmphibiaWeb. 2018.
Pseudacris_nigrita	Hylidae	Anura	Amphibia	1	AmphibiaWeb. 2018.
Pseudacris_regilla	Hylidae	Anura	Amphibia	1	AmphibiaWeb. 2018.
Pseudacris_streckeri	Hylidae	Anura	Amphibia	1	AmphibiaWeb. 2018.
Pseudis_minuta	Hylidae	Anura	Amphibia	1	Zank et al., 2008
Pseudis_paradoxa	Hylidae	Anura	Amphibia	1	AmphibiaWeb. 2018.
Ptychohyla_hypomykter	Hylidae	Anura	Amphibia	1	AmphibiaWeb. 2018.
Scarthyla_goinorum	Hylidae	Anura	Amphibia	1	AmphibiaWeb. 2018.
Scinax_acuminatus	Hylidae	Anura	Amphibia	1	de Carvalho et al., 2015a
Scinax_boulengeri	Hylidae	Anura	Amphibia	1	AmphibiaWeb. 2018.
Scinax_catharinae	Hylidae	Anura	Amphibia	1	AmphibiaWeb. 2018.
Scinax_cruentommus	Hylidae	Anura	Amphibia	1	de Carvalho et al., 2015b
Scinax_elaeochroa	Hylidae	Anura	Amphibia	1	Ron et al., 2018
Scinax_fuscovarius	Hylidae	Anura	Amphibia	1	AmphibiaWeb. 2018.
Scinax_garbei	Hylidae	Anura	Amphibia	1	AmphibiaWeb. 2018.
Scinax_nasicus	Hylidae	Anura	Amphibia	1	AmphibiaWeb. 2018.
Scinax_ruber	Hylidae	Anura	Amphibia	1	de Carvalho et al., 2015a
Scinax_squalirostris	Hylidae	Anura	Amphibia	1	AmphibiaWeb. 2018.
Smilisca_baudinii	Hylidae	Anura	Amphibia	1	AmphibiaWeb. 2018.
Smilisca_cyanosticta	Hylidae	Anura	Amphibia	1	AmphibiaWeb. 2018.
Smilisca_phaeota	Hylidae	Anura	Amphibia	1	AmphibiaWeb. 2018.
Smilisca_puma	Hylidae	Anura	Amphibia	1	AmphibiaWeb. 2018.
Sphaenorhynchus_dorisae	Hylidae	Anura	Amphibia	1	Hodl, 1977
Sphaenorhynchus_lacteus	Hylidae	Anura	Amphibia	1	AmphibiaWeb. 2018.
Trachycephalus_coriaceus	Hylidae	Anura	Amphibia	1	AmphibiaWeb. 2018.
Trachycephalus_resinifictrix	Hylidae	Anura	Amphibia	1	AmphibiaWeb. 2018.
Trachycephalus_venulosus	Hylidae	Anura	Amphibia	1	AmphibiaWeb. 2018.
Triprion_petasatus	Hylidae	Anura	Amphibia	1	AmphibiaWeb. 2018.
Crossodactylus_schmidti	Hylodidae	Anura	Amphibia	1	Caldart et al., 2011
Hylodes_dactylocinus	Hylodidae	Anura	Amphibia	1	AmphibiaWeb. 2018.
Megaelosia_goeldii	Hylodidae	Anura	Amphibia	0	Giaretta et al., 1993
Acanthixalus_sonjae	Hyperoliidae	Anura	Amphibia	0	Rodel et al., 2003; Starnberger et al., 2013
Acanthixalus_spinosus	Hyperoliidae	Anura	Amphibia	0	Rodel et al., 2003; Starnberger et al., 2013
Afrixalus_dorsalis	Hyperoliidae	Anura	Amphibia	1	AmphibiaWeb. 2018.
Afrixalus_fornasini	Hyperoliidae	Anura	Amphibia	1	AmphibiaWeb. 2018.
Afrixalus_stuhlmanni	Hyperoliidae	Anura	Amphibia	1	AmphibiaWeb. 2018.
Cryptothylax_greshoffii	Hyperoliidae	Anura	Amphibia	1	AmphibiaWeb. 2018.
Heterixalus_betsileo	Hyperoliidae	Anura	Amphibia	1	AmphibiaWeb. 2018.
Heterixalus_luteostriatus	Hyperoliidae	Anura	Amphibia	1	AmphibiaWeb. 2018.
Hyperolius_acuticeps	Hyperoliidae	Anura	Amphibia	1	AmphibiaWeb. 2018.
Hyperolius_argus	Hyperoliidae	Anura	Amphibia	1	AmphibiaWeb. 2018.
Hyperolius_castaneus	Hyperoliidae	Anura	Amphibia	1	AmphibiaWeb. 2018.
Hyperolius_cinnamomeoventris	Hyperoliidae	Anura	Amphibia	1	AmphibiaWeb. 2018.
Hyperolius_concolor	Hyperoliidae	Anura	Amphibia	1	AmphibiaWeb. 2018.
Hyperolius_frontalis	Hyperoliidae	Anura	Amphibia	1	AmphibiaWeb. 2018.
Hyperolius_kivuensis	Hyperoliidae	Anura	Amphibia	1	AmphibiaWeb. 2018.
Hyperolius_lateralis	Hyperoliidae	Anura	Amphibia	1	AmphibiaWeb. 2018.
Hyperolius_nasutus	Hyperoliidae	Anura	Amphibia	1	AmphibiaWeb. 2018.
Hyperolius_puncticulatus	Hyperoliidae	Anura	Amphibia	1	AmphibiaWeb. 2018.
Hyperolius_pusillus	Hyperoliidae	Anura	Amphibia	1	AmphibiaWeb. 2018.
Hyperolius_semidiscus	Hyperoliidae	Anura	Amphibia	1	AmphibiaWeb. 2018.
Hyperolius_tuberilinguis	Hyperoliidae	Anura	Amphibia	1	AmphibiaWeb. 2018.
Kassina_senegalensis	Hyperoliidae	Anura	Amphibia	1	AmphibiaWeb. 2018.
Tachycnemis_seychellensis	Hyperoliidae	Anura	Amphibia	1	Gerlach and Gerlach, 2010
Leiopelma_archeyi	Leiopelmatidae	Anura	Amphibia	0	Bell, 2010; AmphibiaWeb. 2018
Leiopelma_hochstetteri	Leiopelmatidae	Anura	Amphibia	0	Bell, 2010; AmphibiaWeb. 2018
Leiopelma_pakeka	Leiopelmatidae	Anura	Amphibia	0	Bell, 2010; AmphibiaWeb. 2018
Adenomera_andreae	Leptodactylidae	Anura	Amphibia	1	AmphibiaWeb. 2018.
Adenomera_hylaedactyla	Leptodactylidae	Anura	Amphibia	1	AmphibiaWeb. 2018.
Edalorhina_perezi	Leptodactylidae	Anura	Amphibia	1	AmphibiaWeb. 2018.
Engystomops_petersi	Leptodactylidae	Anura	Amphibia	1	Guerra and Ron, 2008
Engystomops_pustulosus	Leptodactylidae	Anura	Amphibia	1	AmphibiaWeb. 2018.
Leptodactylus_chaquensis	Leptodactylidae	Anura	Amphibia	1	AmphibiaWeb. 2018.
Leptodactylus_discodactylus	Leptodactylidae	Anura	Amphibia	1	Straughan and Heyer, 1976
Leptodactylus_fallax	Leptodactylidae	Anura	Amphibia	1	AmphibiaWeb. 2018.
Leptodactylus_labyrinthicus	Leptodactylidae	Anura	Amphibia	1	AmphibiaWeb. 2018.
Leptodactylus_melanonotus	Leptodactylidae	Anura	Amphibia	1	Straughan and Heyer, 1976
Leptodactylus_mystaceus	Leptodactylidae	Anura	Amphibia	1	Straughan and Heyer, 1976
Leptodactylus_pentadactylus	Leptodactylidae	Anura	Amphibia	1	Straughan and Heyer, 1976
Leptodactylus_rhodomystax	Leptodactylidae	Anura	Amphibia	1	AmphibiaWeb. 2018.
Leptodactylus_wagneri	Leptodactylidae	Anura	Amphibia	1	Straughan and Heyer, 1976
Lithodytes_lineatus	Leptodactylidae	Anura	Amphibia	1	AmphibiaWeb. 2018.
Paratelmatobius_cardosoi	Leptodactylidae	Anura	Amphibia	1	AmphibiaWeb. 2018.
Paratelmatobius_poecilogaster	Leptodactylidae	Anura	Amphibia	1	AmphibiaWeb. 2018.
Physalaemus_cuvieri	Leptodactylidae	Anura	Amphibia	1	AmphibiaWeb. 2018.
Physalaemus_ephippifer	Leptodactylidae	Anura	Amphibia	1	AmphibiaWeb. 2018.
Pleurodema_brachyops	Leptodactylidae	Anura	Amphibia	1	Tárano, 2010
Aglyptodactylus_laticeps	Mantellidae	Anura	Amphibia	1	AmphibiaWeb. 2018.
Blommersia_wittei	Mantellidae	Anura	Amphibia	1	AmphibiaWeb. 2018.
Boophis_albilabris	Mantellidae	Anura	Amphibia	1	AmphibiaWeb. 2018.
Boophis_luteus	Mantellidae	Anura	Amphibia	1	AmphibiaWeb. 2018.
Boophis_madagascariensis	Mantellidae	Anura	Amphibia	1	AmphibiaWeb. 2018.
Boophis_occidentalis	Mantellidae	Anura	Amphibia	1	AmphibiaWeb. 2018.
Boophis_tephraeomystax	Mantellidae	Anura	Amphibia	1	AmphibiaWeb. 2018.
Boophis_xerophilus	Mantellidae	Anura	Amphibia	1	AmphibiaWeb. 2018.
Gephyromantis_decaryi	Mantellidae	Anura	Amphibia	1	AmphibiaWeb. 2018.
Gephyromantis_luteus	Mantellidae	Anura	Amphibia	1	AmphibiaWeb. 2018.
Gephyromantis_pseudoasper	Mantellidae	Anura	Amphibia	1	AmphibiaWeb. 2018.
Gephyromantis_webbi	Mantellidae	Anura	Amphibia	1	AmphibiaWeb. 2018.
Guibemantis_depressiceps	Mantellidae	Anura	Amphibia	1	AmphibiaWeb. 2018.
Guibemantis_liber	Mantellidae	Anura	Amphibia	1	AmphibiaWeb. 2018.
Guibemantis_tornieri	Mantellidae	Anura	Amphibia	1	AmphibiaWeb. 2018.
Laliostoma_labrosum	Mantellidae	Anura	Amphibia	1	AmphibiaWeb. 2018.
Mantella_aurantiaca	Mantellidae	Anura	Amphibia	1	AmphibiaWeb. 2018.
Mantella_baroni	Mantellidae	Anura	Amphibia	1	AmphibiaWeb. 2018.
Mantella_laevigata	Mantellidae	Anura	Amphibia	1	AmphibiaWeb. 2018.
Mantidactylus_ulcerosus	Mantellidae	Anura	Amphibia	1	AmphibiaWeb. 2018.
Leptobrachium_boringii	Megophryidae	Anura	Amphibia	1	Zheng et al., 2011
Megophrys_nasuta	Megophryidae	Anura	Amphibia	1	AmphibiaWeb. 2018.
Anodonthyla_montana	Microhylidae	Anura	Amphibia	1	Glaw and Vences, 2005
Anodonthyla_rouxae	Microhylidae	Anura	Amphibia	1	AmphibiaWeb. 2018.
Calluella_guttulata	Microhylidae	Anura	Amphibia	1	Heyer, 1971
Chaperina_fusca	Microhylidae	Anura	Amphibia	1	Nelson, 1973; Frog Voices of Borneo (www.soundcloud.com/frogvoicesofborneo)
Choerophryne_rostellifer	Microhylidae	Anura	Amphibia	1	Kraus and Allison, 2001
Cophixalus_sphagnicola	Microhylidae	Anura	Amphibia	1	Kraus and Allison, 2009
Cophyla_phyllodactyla	Microhylidae	Anura	Amphibia	1	AmphibiaWeb. 2018.
Ctenophryne_geayi	Microhylidae	Anura	Amphibia	1	AmphibiaWeb. 2018.
Dermatonotus_muelleri	Microhylidae	Anura	Amphibia	1	AmphibiaWeb. 2018.
Dyscophus_guineti	Microhylidae	Anura	Amphibia	1	AmphibiaWeb. 2018.
Elachistocleis_ovalis	Microhylidae	Anura	Amphibia	1	AmphibiaWeb. 2018.
Gastrophryne_carolinensis	Microhylidae	Anura	Amphibia	1	AmphibiaWeb. 2018.
Gastrophryne_olivacea	Microhylidae	Anura	Amphibia	1	AmphibiaWeb. 2018.
Genyophryne_thomsoni	Microhylidae	Anura	Amphibia	1	Zweifei, 1971
Hamptophryne_boliviana	Microhylidae	Anura	Amphibia	1	AmphibiaWeb. 2018.
Hypopachus_variolosus	Microhylidae	Anura	Amphibia	1	AmphibiaWeb. 2018.
Kalophrynus_pleurostigma	Microhylidae	Anura	Amphibia	1	Matsui et al., 1996
Kaloula_pulchra	Microhylidae	Anura	Amphibia	1	AmphibiaWeb. 2018.
Kaloula_taprobanica	Microhylidae	Anura	Amphibia	1	Wewelwala et al., 2013
Microhyla_heymonsi	Microhylidae	Anura	Amphibia	1	AmphibiaWeb. 2018.
Microhyla_okinavensis	Microhylidae	Anura	Amphibia	1	Kuramoto and Joshy, 2006
Microhyla_ornata	Microhylidae	Anura	Amphibia	1	AmphibiaWeb. 2018.
Micryletta_inornata	Microhylidae	Anura	Amphibia	1	Kuramoto and Joshy, 2006
Oreophryne_clamata	Microhylidae	Anura	Amphibia	1	Gunther, 2003
Otophryne_pyburni	Microhylidae	Anura	Amphibia	1	AmphibiaWeb. 2018.
Paradoxophyla_palmata	Microhylidae	Anura	Amphibia	1	AmphibiaWeb. 2018.
Phrynomantis_bifasciatus	Microhylidae	Anura	Amphibia	1	AmphibiaWeb. 2018.
Phrynomantis_microps	Microhylidae	Anura	Amphibia	1	AmphibiaWeb. 2018.
Platypelis_grandis	Microhylidae	Anura	Amphibia	1	AmphibiaWeb. 2018.
Plethodontohyla_mihanika	Microhylidae	Anura	Amphibia	1	Vences et al., 2003; AmphibiaWeb. 2018.
Plethodontohyla_notosticta	Microhylidae	Anura	Amphibia	1	AmphibiaWeb. 2018.
Plethodontohyla_tuberata	Microhylidae	Anura	Amphibia	1	Glaw and Vences, 2007
Scaphiophryne_calcarata	Microhylidae	Anura	Amphibia	1	AmphibiaWeb. 2018.
Stumpffia_grandis	Microhylidae	Anura	Amphibia	1	AmphibiaWeb. 2018.
Stumpffia_psologlossa	Microhylidae	Anura	Amphibia	1	AmphibiaWeb. 2018.
Adelotus_brevis	Myobatrachidae	Anura	Amphibia	1	AmphibiaWeb. 2018.
Assa_darlingtoni	Myobatrachidae	Anura	Amphibia	1	Ingram et al., 1975
Crinia_signifera	Myobatrachidae	Anura	Amphibia	1	AmphibiaWeb. 2018.
Limnodynastes_peronii	Myobatrachidae	Anura	Amphibia	1	AmphibiaWeb. 2018.
Limnodynastes_salmini	Myobatrachidae	Anura	Amphibia	1	AmphibiaWeb. 2018.
Limnodynastes_tasmaniensis	Myobatrachidae	Anura	Amphibia	1	AmphibiaWeb. 2018.
Myobatrachus_gouldii	Myobatrachidae	Anura	Amphibia	1	AmphibiaWeb. 2018.
Notaden_melanoscaphus	Myobatrachidae	Anura	Amphibia	1	AmphibiaWeb. 2018.
Paracrinia_haswelli	Myobatrachidae	Anura	Amphibia	1	AmphibiaWeb. 2018.
Platyplectrum_spenceri	Myobatrachidae	Anura	Amphibia	1	Barker et al., 1995
Pseudophryne_coriacea	Myobatrachidae	Anura	Amphibia	1	O'Brien et al., 2018
Rheobatrachus_silus	Myobatrachidae	Anura	Amphibia	1	AmphibiaWeb. 2018.
Taudactylus_acutirostris	Myobatrachidae	Anura	Amphibia	1	AmphibiaWeb. 2018.
Odontophrynus_americanus	Odontophrynidae	Anura	Amphibia	1	AmphibiaWeb. 2018.
Proceratophrys_boiei	Odontophrynidae	Anura	Amphibia	1	AmphibiaWeb. 2018.
Pelobates_cultripes	Pelobatidae	Anura	Amphibia	1	AmphibiaWeb. 2018.
Pelodytes_punctatus	Pelodytidae	Anura	Amphibia	1	AmphibiaWeb. 2018.
Phrynobatrachus_acridoides	Phrynobatrachidae	Anura	Amphibia	1	AmphibiaWeb. 2018.
Phrynobatrachus_mababiensis	Phrynobatrachidae	Anura	Amphibia	1	AmphibiaWeb. 2018.
Phrynobatrachus_natalensis	Phrynobatrachidae	Anura	Amphibia	1	AmphibiaWeb. 2018.
Hymenochirus_boettgeri	Pipidae	Anura	Amphibia	1	AmphibiaWeb. 2018.
Pipa_pipa	Pipidae	Anura	Amphibia	1	Rabb and Rabb, 1963
Xenopus_laevis	Pipidae	Anura	Amphibia	1	AmphibiaWeb. 2018.
Xenopus_muelleri	Pipidae	Anura	Amphibia	1	AmphibiaWeb. 2018.
Hildebrandtia_ornata	Ptychadenidae	Anura	Amphibia	1	AmphibiaWeb. 2018.
Ptychadena_anchietae	Ptychadenidae	Anura	Amphibia	1	AmphibiaWeb. 2018.
Ptychadena_porosissima	Ptychadenidae	Anura	Amphibia	1	AmphibiaWeb. 2018.
Amietia_angolensis	Pyxicephalidae	Anura	Amphibia	1	AmphibiaWeb. 2018.
Anhydrophryne_rattrayi	Pyxicephalidae	Anura	Amphibia	1	AmphibiaWeb. 2018.
Cacosternum_boettgeri	Pyxicephalidae	Anura	Amphibia	1	AmphibiaWeb. 2018.
Pyxicephalus_adspersus	Pyxicephalidae	Anura	Amphibia	1	AmphibiaWeb. 2018.
Pyxicephalus_edulis	Pyxicephalidae	Anura	Amphibia	1	AmphibiaWeb. 2018.
Tomopterna_cryptotis	Pyxicephalidae	Anura	Amphibia	1	AmphibiaWeb. 2018.
Amnirana_albolabris	Ranidae	Anura	Amphibia	1	Schiotz, 1964
Amolops_marmoratus	Ranidae	Anura	Amphibia	1	Fei et al., 2012
Huia_cavitympanum	Ranidae	Anura	Amphibia	1	AmphibiaWeb. 2018.
Odorrana_junlianensis	Ranidae	Anura	Amphibia	1	Fei et al., 2012
Odorrana_schmackeri	Ranidae	Anura	Amphibia	1	Yu et al., 2006
Odorrana_tormota	Ranidae	Anura	Amphibia	1	Feng et al., 2006
Rana_adenopleura	Ranidae	Anura	Amphibia	1	Chuang et al., 2016
Rana_aurora	Ranidae	Anura	Amphibia	1	AmphibiaWeb. 2018.
Rana_berlandieri	Ranidae	Anura	Amphibia	1	AmphibiaWeb. 2018.
Rana_boylii	Ranidae	Anura	Amphibia	1	AmphibiaWeb. 2018.
Rana_capito	Ranidae	Anura	Amphibia	1	AmphibiaWeb. 2018.
Rana_cascadae	Ranidae	Anura	Amphibia	1	AmphibiaWeb. 2018.
Rana_catesbeiana	Ranidae	Anura	Amphibia	1	AmphibiaWeb. 2018.
Rana_chalconota	Ranidae	Anura	Amphibia	1	Marquez and Eekhout, 2006
Rana_chiricahuensis	Ranidae	Anura	Amphibia	1	AmphibiaWeb. 2018.
Rana_clamitans	Ranidae	Anura	Amphibia	1	Bee et al., 2008
Rana_curtipes	Ranidae	Anura	Amphibia	1	Krishna and Krishna, 2005
Rana_dalmatina	Ranidae	Anura	Amphibia	1	AmphibiaWeb. 2018.
Rana_erythraea	Ranidae	Anura	Amphibia	1	AmphibiaWeb. 2018.
Rana_grylio	Ranidae	Anura	Amphibia	1	AmphibiaWeb. 2018.
Rana_guentheri	Ranidae	Anura	Amphibia	1	AmphibiaWeb. 2018.
Rana_heckscheri	Ranidae	Anura	Amphibia	1	AmphibiaWeb. 2018.
Rana_hosii	Ranidae	Anura	Amphibia	1	AmphibiaWeb. 2018.
Rana_iberica	Ranidae	Anura	Amphibia	1	AmphibiaWeb. 2018.
Rana_japonica	Ranidae	Anura	Amphibia	1	AmphibiaWeb. 2018.
Rana_latouchii	Ranidae	Anura	Amphibia	1	AmphibiaWeb. 2018.
Rana_lessonae	Ranidae	Anura	Amphibia	1	Lukanov et al., 2017
Rana_longicrus	Ranidae	Anura	Amphibia	1	Lue, 1984
Rana_luteiventris	Ranidae	Anura	Amphibia	1	AmphibiaWeb. 2018.
Rana_macrocnemis	Ranidae	Anura	Amphibia	1	AmphibiaWeb. 2018.
Rana_muscosa	Ranidae	Anura	Amphibia	1	AmphibiaWeb. 2018.
Rana_narina	Ranidae	Anura	Amphibia	1	AmphibiaWeb. 2018.
Rana_nigromaculata	Ranidae	Anura	Amphibia	1	Fei et al., 2012
Rana_palmipes	Ranidae	Anura	Amphibia	1	AmphibiaWeb. 2018.
Rana_palustris	Ranidae	Anura	Amphibia	1	Given, 2005
Rana_pipiens	Ranidae	Anura	Amphibia	1	Larson, 2004
Rana_pretiosa	Ranidae	Anura	Amphibia	1	AmphibiaWeb. 2018.
Rana_ridibunda	Ranidae	Anura	Amphibia	1	AmphibiaWeb. 2018.
Rana_rugosa	Ranidae	Anura	Amphibia	1	Hasegawa et al., 1999
Rana_signata	Ranidae	Anura	Amphibia	1	AmphibiaWeb. 2018.
Rana_swinhoana	Ranidae	Anura	Amphibia	1	AmphibiaWeb. 2018.
Rana_sylvatica	Ranidae	Anura	Amphibia	1	Stevens and Paszkowski, 2004
Rana_tarahumarae	Ranidae	Anura	Amphibia	1	Rorabaugh and Elliot, 2006
Rana_temporaria	Ranidae	Anura	Amphibia	1	AmphibiaWeb. 2018.
Rana_vaillanti	Ranidae	Anura	Amphibia	1	AmphibiaWeb. 2018.
Rana_warszewitschii	Ranidae	Anura	Amphibia	1	AmphibiaWeb. 2018.
Staurois_latopalmatus	Ranidae	Anura	Amphibia	1	Boeckle et al., 2009
Staurois_natator	Ranidae	Anura	Amphibia	1	Boeckle et al., 2009
Buergeria_buergeri	Rhacophoridae	Anura	Amphibia	1	Fukuyama and Kusano, 1992
Buergeria_japonica	Rhacophoridae	Anura	Amphibia	1	AmphibiaWeb. 2018.
Chiromantis_rufescens	Rhacophoridae	Anura	Amphibia	1	AmphibiaWeb. 2018.
Chiromantis_xerampelina	Rhacophoridae	Anura	Amphibia	1	AmphibiaWeb. 2018.
Kurixalus_eiffingeri	Rhacophoridae	Anura	Amphibia	1	AmphibiaWeb. 2018.
Nyctixalus_pictus	Rhacophoridae	Anura	Amphibia	1	Matsui, 1996
Polypedates_leucomystax	Rhacophoridae	Anura	Amphibia	1	AmphibiaWeb. 2018.
Polypedates_maculatus	Rhacophoridae	Anura	Amphibia	1	AmphibiaWeb. 2018.
Polypedates_megacephalus	Rhacophoridae	Anura	Amphibia	1	AmphibiaWeb. 2018.
Rhacophorus_arboreus	Rhacophoridae	Anura	Amphibia	1	AmphibiaWeb. 2018.
Rhacophorus_bipunctatus	Rhacophoridae	Anura	Amphibia	1	AmphibiaWeb. 2018.
Rhacophorus_lateralis	Rhacophoridae	Anura	Amphibia	1	Sachi and Dinesh, 2015
Rhacophorus_reinwardtii	Rhacophoridae	Anura	Amphibia	1	AmphibiaWeb. 2018.
Rhacophorus_schlegelii	Rhacophoridae	Anura	Amphibia	1	AmphibiaWeb. 2018.
Rhinophrynus_dorsalis	Rhinophrynidae	Anura	Amphibia	1	AmphibiaWeb. 2018.
Scaphiopus_couchii	Scaphiopodidae	Anura	Amphibia	1	AmphibiaWeb. 2018.
Scaphiopus_holbrookii	Scaphiopodidae	Anura	Amphibia	1	Wasserman, 1968
Spea_bombifrons	Scaphiopodidae	Anura	Amphibia	1	AmphibiaWeb. 2018.
Spea_hammondii	Scaphiopodidae	Anura	Amphibia	1	AmphibiaWeb. 2018.
Spea_intermontana	Scaphiopodidae	Anura	Amphibia	1	AmphibiaWeb. 2018.
Spea_multiplicata	Scaphiopodidae	Anura	Amphibia	1	AmphibiaWeb. 2018.
Ambystoma_gracile	Ambystomatidae	Caudata	Amphibia	0	AmphibiaWeb. 2018.
Ambystoma_mexicanum	Ambystomatidae	Caudata	Amphibia	0	Majchrzak, 2004
Ambystoma_opacum	Ambystomatidae	Caudata	Amphibia	0	AmphibiaWeb. 2018.
Amphiuma_means	Amphiumidae	Caudata	Amphibia	1	Crovo et al., 2016
Andrias_japonicus	Cryptobranchidae	Caudata	Amphibia	0	Winkler, 2006
Cryptobranchus_alleganiensis	Cryptobranchidae	Caudata	Amphibia	0	Pike, 2015
Dicamptodon_tenebrosus	Dicamptodontidae	Caudata	Amphibia	0	Leighton, 2011
Batrachuperus_tibetanus	Hynobiidae	Caudata	Amphibia	0	Heying, 2003f
Hynobius_nebulosus	Hynobiidae	Caudata	Amphibia	0	Heying, 2003f; AmphibiaWeb. 2018.
Pseudohynobius_flavomaculatus	Hynobiidae	Caudata	Amphibia	0	Heying, 2003f; AmphibiaWeb. 2018.
Aneides_lugubris	Plethodontidae	Caudata	Amphibia	0	Bartholomew, 2000
Batrachoseps_pacificus	Plethodontidae	Caudata	Amphibia	0	Madison, 1977; Heying, 2003f
Bolitoglossa_dunni	Plethodontidae	Caudata	Amphibia	0	Crookston, 2019
Bolitoglossa_longissima	Plethodontidae	Caudata	Amphibia	0	Crookston, 2019
Bolitoglossa_rufescens	Plethodontidae	Caudata	Amphibia	0	Crookston, 2019
Bolitoglossa_subpalmata	Plethodontidae	Caudata	Amphibia	0	Crookston, 2019
Bradytriton_silus	Plethodontidae	Caudata	Amphibia	0	Madison, 1977; Heying, 2003f
Desmognathus_monticola	Plethodontidae	Caudata	Amphibia	0	Madison, 1977; Heying, 2003f
Desmognathus_ochrophaeus	Plethodontidae	Caudata	Amphibia	0	Tsang, 2003
Desmognathus_quadramaculatus	Plethodontidae	Caudata	Amphibia	0	Nicholas, 2017
Ensatina_eschscholtzii	Plethodontidae	Caudata	Amphibia	0	Madison, 1977; Heying, 2003f
Eurycea_longicauda	Plethodontidae	Caudata	Amphibia	0	Haun, 2011
Gyrinophilus_porphyriticus	Plethodontidae	Caudata	Amphibia	0	Heying, 2003f; AmphibiaWeb. 2018.
Hydromantes_platycephalus	Plethodontidae	Caudata	Amphibia	0	Heying, 2003f
Ixalotriton_niger	Plethodontidae	Caudata	Amphibia	0	Madison, 1977; Heying, 2003f
Nototriton_barbouri	Plethodontidae	Caudata	Amphibia	0	Madison, 1977; Heying, 2003f
Nyctanolis_pernix	Plethodontidae	Caudata	Amphibia	0	Madison, 1977; Heying, 2003f
Phaeognathus_hubrichti	Plethodontidae	Caudata	Amphibia	0	Reinhart, 2011
Plethodon_cinereus	Plethodontidae	Caudata	Amphibia	0	Howard, 2003
Plethodon_elongatus	Plethodontidae	Caudata	Amphibia	0	Madison, 1977; Heying, 2003f
Plethodon_wehrlei	Plethodontidae	Caudata	Amphibia	0	Reed, 2019
Plethodon_yonahlossee	Plethodontidae	Caudata	Amphibia	0	Madison, 1977; Heying, 2003f
Pseudoeurycea_bellii	Plethodontidae	Caudata	Amphibia	0	Madison, 1977; Heying, 2003f
Pseudotriton_ruber	Plethodontidae	Caudata	Amphibia	0	Miller, 2016
Necturus_maculosus	Proteidae	Caudata	Amphibia	0	Siebert, 2008
Rhyacotriton_olympicus	Rhyacotritonidae	Caudata	Amphibia	0	DiPonzio, 2013
Chioglossa_lusitanica	Salamandridae	Caudata	Amphibia	0	AmphibiaWeb. 2018.
Echinotriton_chinhaiensis	Salamandridae	Caudata	Amphibia	0	AmphibiaWeb. 2018.
Calotriton_asper	Salamandridae	Caudata	Amphibia	0	AmphibiaWeb. 2018.
Notophthalmus_viridescens	Salamandridae	Caudata	Amphibia	0	Riemland, 2000
Pachytriton_labiatus	Salamandridae	Caudata	Amphibia	0	AmphibiaWeb. 2018.
Salamandra_salamandra	Salamandridae	Caudata	Amphibia	0	AmphibiaWeb. 2018.
Salamandrina_perspicillata	Salamandridae	Caudata	Amphibia	0	AmphibiaWeb. 2018.
Taricha_rivularis	Salamandridae	Caudata	Amphibia	0	AmphibiaWeb. 2018.
Triturus_marmoratus	Salamandridae	Caudata	Amphibia	0	AmphibiaWeb. 2018.
Siren_intermedia	Sirenidae	Caudata	Amphibia	1	Sickler, 2018
Dermophis_mexicanus	Dermophiidae	Gymnophiona	Amphibia	0	AmphibiaWeb. 2018.
Boulengerula_taitana	Herpelidae	Gymnophiona	Amphibia	0	AmphibiaWeb. 2018.
Scolecomorphus_vittatus	Scolecomorphidae	Gymnophiona	Amphibia	0	AmphibiaWeb. 2018.
Siphonops_annulatus	Siphonopidae	Gymnophiona	Amphibia	0	AmphibiaWeb. 2018.
Amblysomus_hottentotus	Chrysochloridae	Afrosoricida	Mammalia	1	Meservey, 2006; Retief et al., 2013
Chrysochloris_asiatica	Chrysochloridae	Afrosoricida	Mammalia	1	Valentine, 2013
Echinops_telfairi	Tenrecidae	Afrosoricida	Mammalia	1	Kokx, 2009
Orycteropus_afer	Orycteropodidae	Afrotheria	Mammalia	1	Ratzloff, 2011
Antilocapra_americana	Antilocapridae	Artiodactyla	Mammalia	1	Krejci and Dewey, 2009
Bos_taurus	Bovidae	Artiodactyla	Mammalia	1	de la Torre et al., 2015
Lama_glama	Camelidae	Artiodactyla	Mammalia	1	Portman, 2004
Cervus_nippon	Cervidae	Artiodactyla	Mammalia	1	Long et al., 1998; Landesman, 1999
Okapia_johnstoni	Giraffidae	Artiodactyla	Mammalia	1	Palkovacs, 2000
Hippopotamus_amphibius	Hippopotamidae	Artiodactyla	Mammalia	1	Barklow, 2004
Sus_scrofa	Suidae	Artiodactyla	Mammalia	1	Illmann et al., 2002
Pecari_tajacu	Tayassuidae	Artiodactyla	Mammalia	1	Ingmarsson, 1999
Tragulus_napu	Tragulidae	Artiodactyla	Mammalia	1	Ralls et al., 1975
Canis_lupus	Canidae	Carnivora	Mammalia	1	Feddersen-Petersen, 2000
Fossa_fossana	Eupleridae	Carnivora	Mammalia	1	Nowak, 1999
Felis_catus	Felidae	Carnivora	Mammalia	1	Anna, 2014
Suricata_suricatta	Herpestidae	Carnivora	Mammalia	1	Manser, 1999
Crocuta_crocuta	Hyaenidae	Carnivora	Mammalia	1	Nowak, 1999
Mephitis_mephitis	Mephitidae	Carnivora	Mammalia	1	Kiiskila, 2014
Meles_meles	Mustelidae	Carnivora	Mammalia	1	Wang, 2011
Nandinia_binotata	Nandiniidae	Carnivora	Mammalia	1	Kotelnicki, 2014
Odobenus_rosmarus	Odobenidae	Carnivora	Mammalia	1	Baker, 2013
Arctocephalus_forsteri	Otariidae	Carnivora	Mammalia	1	Landgren, 2013
Phoca_vitulina	Phocidae	Carnivora	Mammalia	1	Cale, 2012
Procyon_lotor	Procyonidae	Carnivora	Mammalia	1	Sieber, 1984
Ailuropoda_melanoleuca	Ursidae	Carnivora	Mammalia	1	Charlton et al., 2009
Genetta_genetta	Viverridae	Carnivora	Mammalia	1	Nowak, 1999; Myers, 2000
Megaptera_novaeangliae	Balaenopteridae	Cetacea	Mammalia	1	Dunlop et al., 2008
Tursiops_truncatus	Delphinidae	Cetacea	Mammalia	1	Jenkins, 2009
Eschrichtius_robustus	Eschrichtiidae	Cetacea	Mammalia	1	Kidd, 2011
Kogia_breviceps	Kogiidae	Cetacea	Mammalia	1	Sayigh, 2014
Phocoena_phocoena	Phocoenidae	Cetacea	Mammalia	1	Tyack and Clark, 2000
Platanista_minor	Platanistidae	Cetacea	Mammalia	1	Bricklin, 2004
Craseonycteris_thonglongyai	Craseonycteridae	Chiroptera	Mammalia	1	Burns, 2013
Coleura_afra	Emballonuridae	Chiroptera	Mammalia	1	Hester and Myers, 2001
Emballonura_atrata	Emballonuridae	Chiroptera	Mammalia	1	Hester and Myers, 2001
Taphozous_mauritianus	Emballonuridae	Chiroptera	Mammalia	1	Hester and Myers, 2001; Francis, 2007
Furipterus_horrens	Furipteridae	Chiroptera	Mammalia	1	Falcao et al., 2015
Cloeotis_percivali	Hipposideridae	Chiroptera	Mammalia	1	Monadjem et al., 2007
Hipposideros_commersoni	Hipposideridae	Chiroptera	Mammalia	1	Nowak, 1999
Megaderma_lyra	Megadermatidae	Chiroptera	Mammalia	1	Janben and Schmidt, 2009
Miniopterus_manavi	Miniopteridae	Chiroptera	Mammalia	1	Jones and Teeling, 2006
Chaerephon_pumilus	Molossidae	Chiroptera	Mammalia	1	Aspetberger et al., 2004
Eumops_glaucinus	Molossidae	Chiroptera	Mammalia	1	Mora and Torres, 2008
Mops_condylurus	Molossidae	Chiroptera	Mammalia	1	Aspetberger et al., 2004
Sauromys_petrophilus	Molossidae	Chiroptera	Mammalia	1	Jones and Teeling, 2006
Nyctinomops_femorosaccus	Molossidae	Chiroptera	Mammalia	1	Jones and Teeling, 2006
Otomops_martiensseni	Molossidae	Chiroptera	Mammalia	1	Fenton et al., 2004
Tadarida_brasiliensis	Molossidae	Chiroptera	Mammalia	1	Gillam and McCracken, 2007
Mormoops_megalophylla	Mormoopidae	Chiroptera	Mammalia	1	Smotherman and Guillen-Servent, 2008
Pteronotus_parnellii	Mormoopidae	Chiroptera	Mammalia	1	Esser et al., 1997
Mystacina_tuberculata	Mystacinidae	Chiroptera	Mammalia	1	Parsons, 1997
Nycteris_thebaica	Nycteridae	Chiroptera	Mammalia	1	Esmailka, 2005
Artibeus_jamaicensis	Phyllostomidae	Chiroptera	Mammalia	1	Heffner et al., 2003
Choeronycteris_mexicana	Phyllostomidae	Chiroptera	Mammalia	1	Charron, 2002
Leptonycteris_yerbabuenae	Phyllostomidae	Chiroptera	Mammalia	1	Murphy, 2015
Macrotus_californicus	Phyllostomidae	Chiroptera	Mammalia	1	Burns et al., 2014
Eidolon_helvum	Pteropodidae	Chiroptera	Mammalia	1	Ruiz, 2002
Epomops_dobsonii	Pteropodidae	Chiroptera	Mammalia	1	Luzynski et al., 2009
Epomophorus_gambianus	Pteropodidae	Chiroptera	Mammalia	1	Cresca, 2004
Lissonycteris_angolensis	Pteropodidae	Chiroptera	Mammalia	1	Luzynski et al., 2009
Pteropus_giganteus	Pteropodidae	Chiroptera	Mammalia	1	Silbernagel, 2005
Rousettus_aegyptiacus	Pteropodidae	Chiroptera	Mammalia	1	Holland et al., 2004
Rhinolophus_creaghi	Rhinolophidae	Chiroptera	Mammalia	1	Stoffberg, 2007
Rhinopoma_hardwickii	Rhinopomatidae	Chiroptera	Mammalia	1	Whiting, 2012
Thyroptera_tricolor	Thyropteridae	Chiroptera	Mammalia	1	Gillam and Chaverri, 2012
Antrozous_pallidus	Vespertilionidae	Chiroptera	Mammalia	1	Arnold and Wilkinson, 2011
Glauconycteris_variegata	Vespertilionidae	Chiroptera	Mammalia	1	Rambaldini, 2009
Corynorhinus_rafinesquii	Vespertilionidae	Chiroptera	Mammalia	1	Loeb and Britzke, 2010
Eptesicus_fuscus	Vespertilionidae	Chiroptera	Mammalia	1	Masters et al., 1995
Euderma_maculatum	Vespertilionidae	Chiroptera	Mammalia	1	Leonard and Fenton, 1984
Idionycteris_phyllotis	Vespertilionidae	Chiroptera	Mammalia	1	Simmons and O'Farrell, 1977
Lasiurus_borealis	Vespertilionidae	Chiroptera	Mammalia	1	Barclay et al., 1999
Miniopterus_fraterculus	Vespertilionidae	Chiroptera	Mammalia	1	Miller-Butterworth et al., 2005
Myotis_lucifugus	Vespertilionidae	Chiroptera	Mammalia	1	Fenton et al., 1976
Pipistrellus_hesperus	Vespertilionidae	Chiroptera	Mammalia	1	Birkett et al., 2014
Pipistrellus_subflavus	Vespertilionidae	Chiroptera	Mammalia	1	Pfalzer and Kusch, 2003
Pipistrellus_kuhlii	Vespertilionidae	Chiroptera	Mammalia	1	Russo and Jones, 1999
Dasypus_novemcinctus	Dasypodidae	Cingulata	Mammalia	1	McDonald and Larson, 2011
Cynocephalus_volans	Cynocephalidae	Dermoptera	Mammalia	1	Diogo, 2009
Galeopterus_variegates	Cynocephalidae	Dermoptera	Mammalia	1	Beatson, 2011
Erinaceus_europaeus	Erinaceidae	Erinaceomorpha	Mammalia	1	Roberts, 2011
Heterohyrax_brucei	Procaviidae	Hyracoidea	Mammalia	1	Shefferly, 1999
Procavia_capensis	Procaviidae	Hyracoidea	Mammalia	1	Koren and Geffen, 2011
Ochotona_princeps	Ochotonidae	Lagomorpha	Mammalia	1	Conner, 1983
Elephantulus_rufescens	Macroscelididae	Macroscelidea	Mammalia	1	Olbricht and Sliwa, 2014
Cercartetus_nanus	Burramyidae	Marsupialia	Mammalia	0	Sides, 2003
Caenolestes_fuliginosus	Caenolestidae	Marsupialia	Mammalia	1	Siciliano, 2014
Rhyncholestes_raphanurus	Caenolestidae	Marsupialia	Mammalia	1	Moore, 2013; Siciliano, 2014
Caluromys_philander	Caluromyidae	Marsupialia	Mammalia	1	Strassman, 2004
Dasyurus_albopunctatus	Dasyuridae	Marsupialia	Mammalia	1	Nihranz and Elizabeth, 2013
Didelphis_virginiana	Didelphidae	Marsupialia	Mammalia	1	Siciliano Martina, 2013a
Glironia_venusta	Didelphidae	Marsupialia	Mammalia	1	Siciliano Martina, 2013b
Monodelphis_domestica	Didelphidae	Marsupialia	Mammalia	1	Moore, 2006
Hypsiprymnodon_moschatus	Hypsiprymnodontidae	Marsupialia	Mammalia	1	Rose et al., 2006
Macropus_eugenii	Macropodidae	Marsupialia	Mammalia	1	Menkhorst and Knight, 2004
Dromiciops_gliroides	Microbiotheriidae	Marsupialia	Mammalia	1	Chick, 2013
Myrmecobius_fasciatus	Myrmecobiidae	Marsupialia	Mammalia	1	de la Riva, 2013
Notoryctes_typhlops	Notoryctidae	Marsupialia	Mammalia	1	Glyshaw, 2011
Echymipera_kalubu	Peramelidae	Marsupialia	Mammalia	1	Frens, 2011
Isoodon_macrourus	Peramelidae	Marsupialia	Mammalia	1	Frens, 2011
Petaurus_breviceps	Petauridae	Marsupialia	Mammalia	1	Pasatta, 1999
Acrobates_pygmaeus	Phalangerida	Marsupialia	Mammalia	1	Aitkin and Nelson, 1989
Trichosurus_vulpecula	Phalangeridae	Marsupialia	Mammalia	1	Meyer, 2000
Phascolarctos_cinereus	Phascolarctidae	Marsupialia	Mammalia	1	Charlton et al., 2011
Aepyprymnus_rufescens	Potoroidae	Marsupialia	Mammalia	1	Peterson, 2000
Pseudochirops_cupreus	Pseudocheiridae	Marsupialia	Mammalia	1	Kerle, 2001
Tarsipes_rostratus	Tarsipedidae	Marsupialia	Mammalia	0	Loay, 2011
Vombatus_ursinus	Vombatidae	Marsupialia	Mammalia	1	Galetka, 2013
Ornithorhynchus_anatinus	Ornithorhynchidae	Monotremata	Mammalia	1	Ojo, 2008
Tachyglossus_aculeatus	Tachyglossidae	Monotremata	Mammalia	0	Cason, 2009
Equus_caballus	Equidae	Perissodactyla	Mammalia	1	Clement, 2015
Ceratotherium_simum	Rhinocerotidae	Perissodactyla	Mammalia	1	Dulal, 2017
Tapirus_indicus	Tapiridae	Perissodactyla	Mammalia	1	Gearty, 2012
Manis_pentadactyla	Manidae	Pholidota	Mammalia	0	Raynor, 2000
Manis_tricuspis	Manidae	Pholidota	Mammalia	0	Andrews, 2011
Bradypus_tridactylus	Bradypodidae	Pilosa	Mammalia	1	Chiarello, 2008
Cyclopes_didactylus	Cyclopedidae	Pilosa	Mammalia	1	Cavendish, 2008
Choloepus_hoffmanni	Megalonychidae	Pilosa	Mammalia	1	Apostolopoulos, 2010
Myrmecophaga_tridactyla	Myrmecophagidae	Pilosa	Mammalia	1	Woltanski, 2004
Ateles_fusciceps	Atelidae	Primates	Mammalia	1	Eisenberg, 1978
Callithrix_jacchus	Callitrichidae	Primates	Mammalia	1	Pistorio et al., 2006
Cebus_albifrons	Cebidae	Primates	Mammalia	1	Mijal, 2001
Macaca_mulatta	Cercopithecidae	Primates	Mammalia	1	Seinfeld, 2000
Microcebus_murinus	Cheirogaleidae	Primates	Mammalia	1	Zimmermann and Lerch, 1993
Daubentonia_madagascariensis	Daubentoniidae	Primates	Mammalia	1	Boucher, 2007
Homo_sapiens	Hominidae	Primates	Mammalia	1	Dewey, 2008
Nomascus_leucogenys	Hylobatidae	Primates	Mammalia	1	Boyd, 2006
Propithecus_verreauxi	Indriidae	Primates	Mammalia	1	Freund, 2011
Lemur_catta	Lemuridae	Primates	Mammalia	1	Baumhofer, 2017
Nycticebus_coucang	Lorisidae	Primates	Mammalia	1	Pena, 2013
Tarsius_bancanus	Tarsiidae	Primates	Mammalia	1	McKeighan, 2011
Elephas_maximus	Elephantidae	Proboscidea	Mammalia	1	Karkala, 2016
Loxodonta_africana	Elephantidae	Proboscidea	Mammalia	1	Howard, 2017
Abrocoma_bennettii	Abrocomidae	Rodentia	Mammalia	0	http://eol.org/pages/127501/overview
Cuniculus_paca	Agoutidae	Rodentia	Mammalia	1	Lima et al., 2018
Anomalurus_beecrofti	Anomaluridae	Rodentia	Mammalia	1	Nowak, 1999
Aplodontia_rufa	Aplodontiidae	Rodentia	Mammalia	1	Newell, 2002
Cryptomys_hottentotus	Bathyergidae	Rodentia	Mammalia	1	Muller et al., 1992
Heliophobius_argenteocinereus	Bathyergidae	Rodentia	Mammalia	1	Knotkova et al., 2009
Heterocephalus_glaber	Bathyergidae	Rodentia	Mammalia	1	Yosida and Okanoya, 2009
Capromys_pilorides	Capromyidae	Rodentia	Mammalia	1	Webster, 2007
Geocapromys_brownii	Capromyidae	Rodentia	Mammalia	1	Anderson et al., 1983
Castor_canadensis	Castoridae	Rodentia	Mammalia	1	Anderson, 2002
Cavia_porcellus	Caviidae	Rodentia	Mammalia	1	Hixon, 2011
Dolichotis_patagonum	Caviidae	Rodentia	Mammalia	1	Genest and Dubost, 1974
Galea_musteloides	Caviidae	Rodentia	Mammalia	1	Borowski, 2009
Hydrochoerus_hydrochaeris	Caviidae	Rodentia	Mammalia	1	Frens, 2009
Microcavia_australis	Caviidae	Rodentia	Mammalia	1	Chartier, 2004
Chinchilla_lanigera	Chinchillidae	Rodentia	Mammalia	1	Shofner, 2002; http://eol.org/pages/8686/details
Lagidium_peruanum	Chinchillidae	Rodentia	Mammalia	1	Wund, 2000; http://eol.org/pages/8686/details
Lagostomus_maximus	Chinchillidae	Rodentia	Mammalia	1	Branch, 1993; http://eol.org/pages/8686/details
Ctenodactylus_gundi	Ctenodactylidae	Rodentia	Mammalia	1	Leu, 2001
Felovia_vae	Ctenodactylidae	Rodentia	Mammalia	1	Myers, 2001a
Massoutiera_mzabi	Ctenodactylidae	Rodentia	Mammalia	1	Myers, 2001a
Pectinator_spekei	Ctenodactylidae	Rodentia	Mammalia	1	Myers, 2001a
Ctenomys_boliviensis	Ctenomyidae	Rodentia	Mammalia	1	Francescoli et al., 2012
Dasyprocta_punctata	Dasyproctidae	Rodentia	Mammalia	1	Decker, 2000
Myoprocta_acouchy	Dasyproctidae	Rodentia	Mammalia	1	Jaimes, 2007
Dinomys_branickii	Dinomyidae	Rodentia	Mammalia	1	Nasif and Abdala, 2015
Cardiocranius_paradoxus	Dipodidae	Rodentia	Mammalia	1	Sherman, 2007
Dipus_sagitta	Dipodidae	Rodentia	Mammalia	1	Eisenberg, 1975
Jaculus_jaculus	Dipodidae	Rodentia	Mammalia	0	Keeley, 2004
Napaeozapus_insignis	Dipodidae	Rodentia	Mammalia	1	Harrington, 2004
Paradipus_ctenodactylus	Dipodidae	Rodentia	Mammalia	1	Glueckert, 2007
Pygeretmus_pumilio	Dipodidae	Rodentia	Mammalia	1	Hodgson, 2004
Sicista_betulina	Dipodidae	Rodentia	Mammalia	1	Harrington, 2004
Zapus_hudsonius	Dipodidae	Rodentia	Mammalia	1	Smith, 1999
Carterodon_sulcidens	Echimyidae	Rodentia	Mammalia	1	Myers, 2001b
Chaetomys_subspinosus	Echimyidae	Rodentia	Mammalia	1	Myers, 2001b
Dactylomys_dactylinus	Echimyidae	Rodentia	Mammalia	1	Laval, 1976
Diplomys_caniceps	Echimyidae	Rodentia	Mammalia	1	Myers, 2001b
Echimys_chrysurus	Echimyidae	Rodentia	Mammalia	1	Myers, 2001b
Euryzygomatomys_spinosus	Echimyidae	Rodentia	Mammalia	1	Myers, 2001b
Hoplomys_gymnurus	Echimyidae	Rodentia	Mammalia	1	Cusick, 2004
Isothrix_bistriata	Echimyidae	Rodentia	Mammalia	1	Myers, 2001b
Kannabateomys_amblyonyx	Echimyidae	Rodentia	Mammalia	1	Olmos et al., 1993; Cruz, 2011
Lonchothrix_emiliae	Echimyidae	Rodentia	Mammalia	1	Myers, 2001b
Makalata_occasius	Echimyidae	Rodentia	Mammalia	1	Myers, 2001b
Mesomys_hispidus	Echimyidae	Rodentia	Mammalia	1	Myers, 2001b
Olallamys_edax	Echimyidae	Rodentia	Mammalia	1	Myers, 2001b
Proechimys_hoplomyoides	Echimyidae	Rodentia	Mammalia	1	Myers, 2001b
Coendou_bicolor	Erethizontidae	Rodentia	Mammalia	1	Eisenberg, 1974
Erethizon_dorsatum	Erethizontidae	Rodentia	Mammalia	1	Weber, 2004
Cratogeomys_neglectus	Geomyidae	Rodentia	Mammalia	1	Leon et al., 2001
Geomys_arenarius	Geomyidae	Rodentia	Mammalia	1	Templeton, 2006
Orthogeomys_cavator	Geomyidae	Rodentia	Mammalia	1	Cartmell and Sewell, 2009
Thomomys_bottae	Geomyidae	Rodentia	Mammalia	1	Schramm, 1961
Chaetodipus_baileyi	Heteromyidae	Rodentia	Mammalia	1	Schiebenes, 2004
Dipodomys_heermanni	Heteromyidae	Rodentia	Mammalia	0	Connolly, 2000
Heteromys_desmarestianus	Heteromyidae	Rodentia	Mammalia	0	Witt, 2001
Liomys_pictus	Heteromyidae	Rodentia	Mammalia	0	McGhee and Genoways, 1978
Microdipodops_megacephalus	Heteromyidae	Rodentia	Mammalia	0	Amos, 2017
Perognathus_amplus	Heteromyidae	Rodentia	Mammalia	0	Pfau, 2004
Atherurus_africanus	Hystricidae	Rodentia	Mammalia	1	Costello, 1966
Hystrix_africaeaustralis	Hystricidae	Rodentia	Mammalia	1	Costello, 1966
Trichys_fasciculata	Hystricidae	Rodentia	Mammalia	1	Reister, 2006
Alticola_argentatus	Muridae	Rodentia	Mammalia	1	Nowak, 1999
Arborimus_longicaudus	Muridae	Rodentia	Mammalia	1	Nowak, 1999
Arvicola_sapidus	Muridae	Rodentia	Mammalia	1	Nowak, 1999
Beamys_hindei	Muridae	Rodentia	Mammalia	1	Poor, 2005a
Cricetomys_emini	Muridae	Rodentia	Mammalia	1	Poor, 2005a
Cricetulus_migratorius	Muridae	Rodentia	Mammalia	1	Langley, 1985
Dendromus_melanotis	Muridae	Rodentia	Mammalia	1	Poor, 2005b
Desmodilliscus_braueri	Muridae	Rodentia	Mammalia	1	Poor, 2005c
Dicrostonyx_groenlandicus	Muridae	Rodentia	Mammalia	1	Nowak, 1999; Poor, 2005a
Gerbillurus_paeba	Muridae	Rodentia	Mammalia	1	Poor, 2005c
Lagurus_lagurus	Muridae	Rodentia	Mammalia	1	Rountrey, 2006
Lemmus_lemmus	Muridae	Rodentia	Mammalia	1	Stubblefield, 2014
Malacothrix_typica	Muridae	Rodentia	Mammalia	1	Poor, 2005b
Megadendromus_nikolausi	Muridae	Rodentia	Mammalia	1	Nowak, 1999
Mesocricetus_auratus	Muridae	Rodentia	Mammalia	1	Champagne, 2006
Microtus_abbreviatus	Muridae	Rodentia	Mammalia	1	Nowak, 1999
Mus_musculus	Muridae	Rodentia	Mammalia	1	Portfors and Perkel, 2014
Myopus_schisticolor	Muridae	Rodentia	Mammalia	1	Nowak, 1999
Neofiber_alleni	Muridae	Rodentia	Mammalia	1	Nowak, 1999
Ondatra_zibethicus	Muridae	Rodentia	Mammalia	1	Newell, 2000
Phenacomys_intermedius	Muridae	Rodentia	Mammalia	1	Nowak, 1999
Phodopus_campbelli	Muridae	Rodentia	Mammalia	1	Pierce et al., 1989
Saccostomus_campestris	Muridae	Rodentia	Mammalia	1	Nowak, 1999; Poor, 2005a
Steatomys_krebsii	Muridae	Rodentia	Mammalia	1	Poor, 2005b
Synaptomys_cooperi	Muridae	Rodentia	Mammalia	1	Fahey, 2011
Myocastor_coypus	Myocastoridae	Rodentia	Mammalia	1	D'Elia, 1999
Octodontomys_gliroides	Octodontidae	Rodentia	Mammalia	1	Pérez and Díaz, 2018
Pedetes_capensis	Pedetidae	Rodentia	Mammalia	1	Haltenorth and Diller, 1980
Petromus_typicus	Petromuridae	Rodentia	Mammalia	1	Santoro, 2004
Spermophilus_tridecemlineatus	Sciuridae	Rodentia	Mammalia	1	Schwagmeyer, 1980
Tamias_striatus	Sciuridae	Rodentia	Mammalia	1	Dasilva et al., 1994
Thryonomys_swinderianus	Thryonomyidae	Rodentia	Mammalia	1	Cox et al., 1988
Ptilocercus_lowii	Ptilocercidae	Scandentia	Mammalia	1	Askay, 2000
Tupaia_minor	Tupaiidae	Scandentia	Mammalia	1	Nowak, 1999
Dugong_dugon	Dugongidae	Sirenia	Mammalia	1	Ichikawa et al., 2011
Trichechus_manatus	Trichechidae	Sirenia	Mammalia	1	O'Shea and Poche, 2006
Solenodon_paradoxus	Solenodontidae	Soricomorpha	Mammalia	1	Derbridge et al., 2015
Sorex_araneus	Soricidae	Soricomorpha	Mammalia	1	Siemers et al., 2009
Acanthosaura_capra	Agamidae	Acrodonta	Lepidosauria	0	Heying, 2003a
Acanthosaura_lepidogaster	Agamidae	Acrodonta	Lepidosauria	0	Li and Wen, 2002
Agama_agama	Agamidae	Acrodonta	Lepidosauria	0	Hilgris, 2000
Agama_atra	Agamidae	Acrodonta	Lepidosauria	0	Bruton, 1977; Hilgris, 2000
Amphibolurus_muricatus	Agamidae	Acrodonta	Lepidosauria	0	Hilgris, 2000; Peters and Ord, 2003
Amphibolurus_nobbi	Agamidae	Acrodonta	Lepidosauria	0	Hilgris, 2000
Caimanops_amphiboluroides	Agamidae	Acrodonta	Lepidosauria	0	Hilgris, 2000
Calotes_emma	Agamidae	Acrodonta	Lepidosauria	0	Hilgris, 2000
Calotes_liolepis	Agamidae	Acrodonta	Lepidosauria	0	Amarasinghe et al., 2014
Calotes_mystaceus	Agamidae	Acrodonta	Lepidosauria	0	Baeckens et al., 2017
Calotes_nigrilabris	Agamidae	Acrodonta	Lepidosauria	0	Amarasinghe et al., 2011
Calotes_versicolor	Agamidae	Acrodonta	Lepidosauria	0	Pandav et al., 2007
Chelosania_brunnea	Agamidae	Acrodonta	Lepidosauria	0	Ramos and Peters, 2016
Chlamydosaurus_kingii	Agamidae	Acrodonta	Lepidosauria	0	Savage, 2001
Ctenophorus_isolepis	Agamidae	Acrodonta	Lepidosauria	0	Ramos and Peters, 2016
Diporiphora_winneckei	Agamidae	Acrodonta	Lepidosauria	0	Heying, 2003a
Laudakia_caucasia	Agamidae	Acrodonta	Lepidosauria	0	Eugenyin and Yu, 1999
Laudakia_himalayana	Agamidae	Acrodonta	Lepidosauria	0	Hilgris, 2000
Laudakia_lehmanni	Agamidae	Acrodonta	Lepidosauria	0	Hilgris, 2000
Laudakia_microlepis	Agamidae	Acrodonta	Lepidosauria	0	Hilgris, 2000
Laudakia_nupta	Agamidae	Acrodonta	Lepidosauria	0	Hilgris, 2000
Laudakia_sacra	Agamidae	Acrodonta	Lepidosauria	0	Hilgris, 2000
Laudakia_stellio	Agamidae	Acrodonta	Lepidosauria	0	Norfolk et al., 2010
Laudakia_stoliczkana	Agamidae	Acrodonta	Lepidosauria	0	Hilgris, 2000
Laudakia_tuberculata	Agamidae	Acrodonta	Lepidosauria	0	Hilgris, 2000
Leiolepis_belliana	Agamidae	Acrodonta	Lepidosauria	0	Hilgris, 2000
Lophognathus_longirostris	Agamidae	Acrodonta	Lepidosauria	0	Hilgris, 2000
Lyriocephalus_scutatus	Agamidae	Acrodonta	Lepidosauria	0	Bandara, 2012
Moloch_horridus	Agamidae	Acrodonta	Lepidosauria	0	Pianka et al., 1998
Otocryptis_wiegmanni	Agamidae	Acrodonta	Lepidosauria	0	Hagman and Ord, 2016
Phrynocephalus_interscapularis	Agamidae	Acrodonta	Lepidosauria	0	Hilgris, 2000
Phrynocephalus_raddei	Agamidae	Acrodonta	Lepidosauria	0	Hilgris, 2000
Physignathus_cocincinus	Agamidae	Acrodonta	Lepidosauria	0	Hilgris, 2000
Physignathus_lesueurii	Agamidae	Acrodonta	Lepidosauria	0	Hilgris, 2000
Pogona_vitticeps	Agamidae	Acrodonta	Lepidosauria	0	Fan et al., 2014
Pseudotrapelus_sinaitus	Agamidae	Acrodonta	Lepidosauria	0	Norfolk et al., 2010
Sitana_ponticeriana	Agamidae	Acrodonta	Lepidosauria	0	Patankar et al., 2013
Trapelus_ruderatus	Agamidae	Acrodonta	Lepidosauria	0	Hilgris, 2000
Trapelus_sanguinolentus	Agamidae	Acrodonta	Lepidosauria	0	Hilgris, 2000
Trapelus_savignii	Agamidae	Acrodonta	Lepidosauria	0	Hilgris, 2000
Tympanocryptis_lineata	Agamidae	Acrodonta	Lepidosauria	0	Hilgris, 2000
Uromastyx_hardwickii	Agamidae	Acrodonta	Lepidosauria	0	Hilgris, 2000
Bradypodion_pumilum	Chamaeleonidae	Acrodonta	Lepidosauria	0	Heying, 2003b
Brookesia_brygooi	Chamaeleonidae	Acrodonta	Lepidosauria	0	Heying, 2003b
Chamaeleo_calyptratus	Chamaeleonidae	Acrodonta	Lepidosauria	0	Heying, 2003b
Kinyongia_fischeri	Chamaeleonidae	Acrodonta	Lepidosauria	0	Heying, 2003b
Furcifer_oustaleti	Chamaeleonidae	Acrodonta	Lepidosauria	0	Heying, 2003b
Rieppeleon_brevicaudatus	Chamaeleonidae	Acrodonta	Lepidosauria	0	Heying, 2003b
Rhampholeon_spectrum	Chamaeleonidae	Acrodonta	Lepidosauria	0	Heying, 2003b
Amphisbaena_alba	Amphisbaenidae	Amphisbaenia	Lepidosauria	0	Jared et al., 1999
Geocalamus_acutus	Amphisbaenidae	Amphisbaenia	Lepidosauria	0	Martin and Lopez, 2011
Bipes_biporus	Bipedidae	Amphisbaenia	Lepidosauria	0	Casanova, 2017
Bipes_canaliculatus	Bipedidae	Amphisbaenia	Lepidosauria	0	Johnson et al., 2019
Blanus_cinereus	Blanidae	Amphisbaenia	Lepidosauria	0	Lopez and Martin, 2009
Diplometopon_zarudnyi	Trogonophiidae	Amphisbaenia	Lepidosauria	0	Johnson et al., 2019
Trogonophis_wiegmanni	Trogonophiidae	Amphisbaenia	Lepidosauria	0	Martin et al., 2011
Abronia_oaxacae	Anguidae	Anguimorpha	Lepidosauria	0	Halpern, 1992; Ast, 2003
Anguis_fragilis	Anguidae	Anguimorpha	Lepidosauria	0	Halpern, 1992; Ast, 2003
Anniella_pulchra	Anguidae	Anguimorpha	Lepidosauria	0	Lee, 2008
Barisia_imbricata	Anguidae	Anguimorpha	Lepidosauria	0	Halpern, 1992; Ast, 2003
Diploglossus_bilobatus	Anguidae	Anguimorpha	Lepidosauria	0	Halpern, 1992; Ast, 2003
Elgaria_coerulea	Anguidae	Anguimorpha	Lepidosauria	0	Halpern, 1992; Ast, 2003
Elgaria_kingii	Anguidae	Anguimorpha	Lepidosauria	0	Halpern, 1992; Ast, 2003
Elgaria_multicarinata	Anguidae	Anguimorpha	Lepidosauria	0	Halpern, 1992; Ast, 2003
Elgaria_panamintina	Anguidae	Anguimorpha	Lepidosauria	0	Halpern, 1992; Ast, 2003
Ophiodes_striatus	Anguidae	Anguimorpha	Lepidosauria	0	Halpern, 1992; Ast, 2003
Pseudopus_apodus	Anguidae	Anguimorpha	Lepidosauria	0	Halpern, 1992; Ast, 2003
Ophisaurus_attenuatus	Anguidae	Anguimorpha	Lepidosauria	0	Halpern, 1992; Ast, 2003
Ophisaurus_ventralis	Anguidae	Anguimorpha	Lepidosauria	0	Halpern, 1992; Ast, 2003
Heloderma_suspectum	Helodermatidae	Anguimorpha	Lepidosauria	0	Stewart, 2003
Varanus_acanthurus	Varanidae	Anguimorpha	Lepidosauria	0	Halpern, 1992; Ast, 2003b
Varanus_bengalensis	Varanidae	Anguimorpha	Lepidosauria	0	Ast, 2003b; Farmer and Wright, 2012
Varanus_eremius	Varanidae	Anguimorpha	Lepidosauria	0	Halpern, 1992; Ast, 2003b
Varanus_giganteus	Varanidae	Anguimorpha	Lepidosauria	0	Halpern, 1992; Ast, 2003b
Varanus_gilleni	Varanidae	Anguimorpha	Lepidosauria	0	Halpern, 1992; Ast, 2003b
Varanus_griseus	Varanidae	Anguimorpha	Lepidosauria	0	Halpern, 1992; Ast, 2003b
Varanus_indicus	Varanidae	Anguimorpha	Lepidosauria	0	Halpern, 1992; Ast, 2003b
Varanus_prasinus	Varanidae	Anguimorpha	Lepidosauria	0	Halpern, 1992; Ast, 2003b
Varanus_salvator	Varanidae	Anguimorpha	Lepidosauria	0	Halpern, 1992; Ast, 2003b
Varanus_spenceri	Varanidae	Anguimorpha	Lepidosauria	0	Halpern, 1992; Ast, 2003b
Varanus_varius	Varanidae	Anguimorpha	Lepidosauria	0	Halpern, 1992; Ast, 2003b
Xenosaurus_grandis	Xenosaridae	Anguimorpha	Lepidosauria	0	Bohme and Ziegler, 2009
Anelytropsis_papillosus	Dibamidae	Dibamidae	Lepidosauria	0	Johnson et al., 2019
Dibamus_novaeguineae	Dibamidae	Dibamidae	Lepidosauria	0	Johnson et al., 2019
Underwoodisaurus_milii	Carphodactylidae	Gekkota	Lepidosauria	0	Frankenberg and Werner, 1992
Phyllurus_platurus	Carphodactylidae	Gekkota	Lepidosauria	0	Frankenberg and Werner, 1992
Diplodactylus_conspicillatus	Diplodactylidae	Gekkota	Lepidosauria	0	Frankenberg and Werner, 1992
Lucasium_damaeum	Diplodactylidae	Gekkota	Lepidosauria	0	Frankenberg and Werner, 1992
Oedura_marmorata	Diplodactylidae	Gekkota	Lepidosauria	0	Frankenberg and Werner, 1992
Rhacodactylus_ciliatus	Diplodactylidae	Gekkota	Lepidosauria	1	Brusso, 2013
Coleonyx_brevis	Eublepharidae	Gekkota	Lepidosauria	0	Sargent, 2001
Coleonyx_mitratus	Eublepharidae	Gekkota	Lepidosauria	0	Frankenberg and Werner, 1992
Coleonyx_variegatus	Eublepharidae	Gekkota	Lepidosauria	0	Frankenberg and Werner, 1992
Eublepharis_macularius	Eublepharidae	Gekkota	Lepidosauria	0	Frankenberg and Werner, 1992
Hemitheconyx_caudicinctus	Eublepharidae	Gekkota	Lepidosauria	1	Gerster, 2017
Cyrtopodion_scabrum	Gekkonidae	Gekkota	Lepidosauria	0	Khannoon, 2012
Hemidactylus_flaviviridis	Gekkonidae	Gekkota	Lepidosauria	0	Khannoon, 2012
Hemidactylus_frenatus	Gekkonidae	Gekkota	Lepidosauria	1	Wu, 2017
Hemidactylus_mabouia	Gekkonidae	Gekkota	Lepidosauria	1	Lennox, 2017
Hemidactylus_turcicus	Gekkonidae	Gekkota	Lepidosauria	1	Frankenberg, 1982
Lepidodactylus_lugubris	Gekkonidae	Gekkota	Lepidosauria	1	Frankenberg and Werner, 1992
Lygodactylus_bradfieldi	Gekkonidae	Gekkota	Lepidosauria	0	Frankenberg and Werner, 1992
Lygodactylus_klugei	Gekkonidae	Gekkota	Lepidosauria	0	Frankenberg and Werner, 1992
Lygodactylus_miops	Gekkonidae	Gekkota	Lepidosauria	0	Frankenberg and Werner, 1992
Lygodactylus_mirabilis	Gekkonidae	Gekkota	Lepidosauria	0	Frankenberg and Werner, 1992
Lygodactylus_tolampyae	Gekkonidae	Gekkota	Lepidosauria	0	Frankenberg and Werner, 1992
Narudasia_festiva	Gekkonidae	Gekkota	Lepidosauria	0	Frankenberg and Werner, 1992
Pachydactylus_punctatus	Gekkonidae	Gekkota	Lepidosauria	0	Frankenberg and Werner, 1992
Paroedura_masobe	Gekkonidae	Gekkota	Lepidosauria	0	Frankenberg and Werner, 1992
Paroedura_picta	Gekkonidae	Gekkota	Lepidosauria	0	Brillet, 1993
Phelsuma_borbonica	Gekkonidae	Gekkota	Lepidosauria	0	Frankenberg and Werner, 1992
Phelsuma_madagascariensis	Gekkonidae	Gekkota	Lepidosauria	0	Frankenberg and Werner, 1992
Phelsuma_modesta	Gekkonidae	Gekkota	Lepidosauria	0	Frankenberg and Werner, 1992
Phelsuma_ocellata	Gekkonidae	Gekkota	Lepidosauria	0	Frankenberg and Werner, 1992
Rhoptropus_boultoni	Gekkonidae	Gekkota	Lepidosauria	0	Frankenberg and Werner, 1992
Uroplatus_henkeli	Gekkonidae	Gekkota	Lepidosauria	0	Russell et al., 2014; https://www.arkive.org/henkels-flat-tailed-gecko/uroplatus-henkeli/
Uroplatus_phantasticus	Gekkonidae	Gekkota	Lepidosauria	0	Russell et al., 2014
Homonota_darwinii	Phyllodactylidae	Gekkota	Lepidosauria	0	Frankenberg and Werner, 1992
Homonota_fasciata	Phyllodactylidae	Gekkota	Lepidosauria	0	Frankenberg and Werner, 1992
Phyllodactylus_tuberculosus	Phyllodactylidae	Gekkota	Lepidosauria	1	Frankenberg and Werner, 1992
Ptyodactylus_guttatus	Phyllodactylidae	Gekkota	Lepidosauria	1	Frankenberg and Werner, 1992
Ptyodactylus_hasselquistii	Phyllodactylidae	Gekkota	Lepidosauria	1	Frankenberg and Werner, 1992
Tarentola_americana	Phyllodactylidae	Gekkota	Lepidosauria	1	Phongkangsananan et al., 2014
Geckonia_chazaliae	Phyllodactylidae	Gekkota	Lepidosauria	1	Wever, 1974; https://www.ridgeandvalleyreptiles.com/geckonia-chazalia.html
Tarentola_delalandii	Phyllodactylidae	Gekkota	Lepidosauria	1	Phongkangsananan et al., 2014
Tarentola_deserti	Phyllodactylidae	Gekkota	Lepidosauria	1	Phongkangsananan et al., 2014
Tarentola_mauritanica	Phyllodactylidae	Gekkota	Lepidosauria	1	Arnold and Ovenden, 2002
Thecadactylus_rapicauda	Phyllodactylidae	Gekkota	Lepidosauria	1	Quesnel, 2006
Thecadactylus_solimoensis	Phyllodactylidae	Gekkota	Lepidosauria	1	Quesnel, 2006; Bergmann and Russell,2007
Delma_tincta	Pygopodidae	Gekkota	Lepidosauria	0	Webber and Werner, 1977
Paradelma_orientalis	Pygopodidae	Gekkota	Lepidosauria	0	Shea, 1987
Aristelliger_georgeensis	Sphaerodactylidae	Gekkota	Lepidosauria	0	Cloud, 2013
Aristelliger_praesignis	Sphaerodactylidae	Gekkota	Lepidosauria	0	Cloud, 2013
Coleodactylus_amazonicus	Sphaerodactylidae	Gekkota	Lepidosauria	0	Frankenberg and Werner, 1992
Coleodactylus_brachystoma	Sphaerodactylidae	Gekkota	Lepidosauria	0	Frankenberg and Werner, 1992
Coleodactylus_septentrionalis	Sphaerodactylidae	Gekkota	Lepidosauria	0	Frankenberg and Werner, 1992
Euleptes_europaea	Sphaerodactylidae	Gekkota	Lepidosauria	0	Frankenberg and Werner, 1992
Gonatodes_albogularis	Sphaerodactylidae	Gekkota	Lepidosauria	0	Frankenberg and Werner, 1992
Gonatodes_annularis	Sphaerodactylidae	Gekkota	Lepidosauria	0	Frankenberg and Werner, 1992
Gonatodes_caudiscutatus	Sphaerodactylidae	Gekkota	Lepidosauria	0	Frankenberg and Werner, 1992
Gonatodes_ceciliae	Sphaerodactylidae	Gekkota	Lepidosauria	0	Frankenberg and Werner, 1992
Gonatodes_concinnatus	Sphaerodactylidae	Gekkota	Lepidosauria	0	Frankenberg and Werner, 1992
Gonatodes_daudini	Sphaerodactylidae	Gekkota	Lepidosauria	0	Frankenberg and Werner, 1992
Gonatodes_eladioi	Sphaerodactylidae	Gekkota	Lepidosauria	0	Frankenberg and Werner, 1992
Gonatodes_hasemani	Sphaerodactylidae	Gekkota	Lepidosauria	0	Frankenberg and Werner, 1992
Gonatodes_humeralis	Sphaerodactylidae	Gekkota	Lepidosauria	0	Frankenberg and Werner, 1992
Gonatodes_ocellatus	Sphaerodactylidae	Gekkota	Lepidosauria	0	Frankenberg and Werner, 1992
Gonatodes_vittatus	Sphaerodactylidae	Gekkota	Lepidosauria	0	Frankenberg and Werner, 1992
Lepidoblepharis_xanthostigma	Sphaerodactylidae	Gekkota	Lepidosauria	0	Bauer, 2013; Beukema, 2013
Pristurus_carteri	Sphaerodactylidae	Gekkota	Lepidosauria	0	Frankenberg and Werner, 1992
Pseudogonatodes_guianensis	Sphaerodactylidae	Gekkota	Lepidosauria	0	Frankenberg and Werner, 1992; Bauer, 2013
Quedenfeldtia_trachyblepharus	Sphaerodactylidae	Gekkota	Lepidosauria	0	Bauer, 2013; Beukema, 2013
Saurodactylus_mauritanicus	Sphaerodactylidae	Gekkota	Lepidosauria	0	Frankenberg and Werner, 1992
Sphaerodactylus_argus	Sphaerodactylidae	Gekkota	Lepidosauria	0	Jono and Inui, 2012
Sphaerodactylus_elegans	Sphaerodactylidae	Gekkota	Lepidosauria	0	Jono and Inui, 2012
Sphaerodactylus_glaucus	Sphaerodactylidae	Gekkota	Lepidosauria	0	Jono and Inui, 2012
Sphaerodactylus_klauberi	Sphaerodactylidae	Gekkota	Lepidosauria	0	Jono and Inui, 2012
Sphaerodactylus_nicholsi	Sphaerodactylidae	Gekkota	Lepidosauria	0	Regalado, 2003; Jono and Inui, 2012
Sphaerodactylus_nigropunctatus	Sphaerodactylidae	Gekkota	Lepidosauria	0	Jono and Inui, 2012
Sphaerodactylus_notatus	Sphaerodactylidae	Gekkota	Lepidosauria	0	Jono and Inui, 2012
Sphaerodactylus_roosevelti	Sphaerodactylidae	Gekkota	Lepidosauria	0	Jono and Inui, 2012
Sphaerodactylus_torrei	Sphaerodactylidae	Gekkota	Lepidosauria	0	Jono and Inui, 2012
Sphaerodactylus_townsendi	Sphaerodactylidae	Gekkota	Lepidosauria	0	Jono and Inui, 2012
Teratoscincus_przewalskii	Sphaerodactylidae	Gekkota	Lepidosauria	0	Frankenberg and Werner, 1992
Teratoscincus_roborowskii	Sphaerodactylidae	Gekkota	Lepidosauria	0	Frankenberg and Werner, 1992
Alopoglossus_atriventris	Gymnophthalmidae	Lacertoidea	Lepidosauria	0	Hobel, 2008
Arthrosaura_kockii	Gymnophthalmidae	Lacertoidea	Lepidosauria	0	Hobel, 2008
Arthrosaura_reticulata	Gymnophthalmidae	Lacertoidea	Lepidosauria	0	Hobel, 2008
Calyptommatus_leiolepis	Gymnophthalmidae	Lacertoidea	Lepidosauria	0	Hobel, 2008
Calyptommatus_nicterus	Gymnophthalmidae	Lacertoidea	Lepidosauria	0	Hobel, 2008
Calyptommatus_sinebrachiatus	Gymnophthalmidae	Lacertoidea	Lepidosauria	0	Hobel, 2008
Cercosaura_argulus	Gymnophthalmidae	Lacertoidea	Lepidosauria	0	Hobel, 2008
Cercosaura_ocellata	Gymnophthalmidae	Lacertoidea	Lepidosauria	0	Hobel, 2008
Cercosaura_schreibersii	Gymnophthalmidae	Lacertoidea	Lepidosauria	0	Hobel, 2008
Colobodactylus_taunayi	Gymnophthalmidae	Lacertoidea	Lepidosauria	0	Hobel, 2008
Colobosaura_modesta	Gymnophthalmidae	Lacertoidea	Lepidosauria	0	Hobel, 2008
Iphisa_elegans	Gymnophthalmidae	Lacertoidea	Lepidosauria	0	Hobel, 2008
Leposoma_percarinatum	Gymnophthalmidae	Lacertoidea	Lepidosauria	0	Hobel, 2008
Micrablepharus_maximiliani	Gymnophthalmidae	Lacertoidea	Lepidosauria	0	Hobel, 2008
Potamites_ecpleopus	Gymnophthalmidae	Lacertoidea	Lepidosauria	0	Hobel, 2008
Neusticurus_rudis	Gymnophthalmidae	Lacertoidea	Lepidosauria	0	Hobel, 2008
Nothobachia_ablephara	Gymnophthalmidae	Lacertoidea	Lepidosauria	0	Hobel, 2008
Procellosaurinus_tetradactylus	Gymnophthalmidae	Lacertoidea	Lepidosauria	0	Hobel, 2008
Proctoporus_bolivianus	Gymnophthalmidae	Lacertoidea	Lepidosauria	0	Hobel, 2008
Ptychoglossus_brevifrontalis	Gymnophthalmidae	Lacertoidea	Lepidosauria	0	Hobel, 2008
Tretioscincus_agilis	Gymnophthalmidae	Lacertoidea	Lepidosauria	0	Hobel, 2008
Vanzosaura_rubricauda	Gymnophthalmidae	Lacertoidea	Lepidosauria	0	Hobel, 2008
Acanthodactylus_erythrurus	Lacertidae	Lacertoidea	Lepidosauria	0	Baeckens et al., 2015
Adolfus_alleni	Lacertidae	Lacertoidea	Lepidosauria	0	Baeckens et al., 2015
Algyroides_nigropunctatus	Lacertidae	Lacertoidea	Lepidosauria	0	Baeckens et al., 2015
Darevskia_praticola	Lacertidae	Lacertoidea	Lepidosauria	0	Baeckens et al., 2015
Dinarolacerta_mosorensis	Lacertidae	Lacertoidea	Lepidosauria	0	Baeckens et al., 2015
Eremias_arguta	Lacertidae	Lacertoidea	Lepidosauria	0	Baeckens et al., 2015
Gastropholis_prasina	Lacertidae	Lacertoidea	Lepidosauria	0	Baeckens et al., 2015
Holaspis_guentheri	Lacertidae	Lacertoidea	Lepidosauria	0	Baeckens et al., 2015
Ichnotropis_capensis	Lacertidae	Lacertoidea	Lepidosauria	0	Baeckens et al., 2015
Lacerta_agilis	Lacertidae	Lacertoidea	Lepidosauria	0	Baeckens et al., 2015
Latastia_longicaudata	Lacertidae	Lacertoidea	Lepidosauria	0	Baeckens et al., 2015
Meroles_cuneirostris	Lacertidae	Lacertoidea	Lepidosauria	0	Baeckens et al., 2015
Nucras_tessellata	Lacertidae	Lacertoidea	Lepidosauria	0	Baeckens et al., 2015
Ophisops_elegans	Lacertidae	Lacertoidea	Lepidosauria	0	Baeckens et al., 2015
Pedioplanis_breviceps	Lacertidae	Lacertoidea	Lepidosauria	0	Baeckens et al., 2015
Podarcis_siculus	Lacertidae	Lacertoidea	Lepidosauria	0	Baeckens et al., 2015
Psammodromus_hispanicus	Lacertidae	Lacertoidea	Lepidosauria	0	Baeckens et al., 2015
Scelarcis_perspicillata	Lacertidae	Lacertoidea	Lepidosauria	0	Baeckens et al., 2015
Takydromus_smaragdinus	Lacertidae	Lacertoidea	Lepidosauria	0	Baeckens et al., 2015
Timon_lepidus	Lacertidae	Lacertoidea	Lepidosauria	0	Baeckens et al., 2015
Zootoca_vivipara	Lacertidae	Lacertoidea	Lepidosauria	0	Day, 2012; Baeckens et al., 2015
Ameiva_ameiva	Teiidae	Lacertoidea	Lepidosauria	0	Imparato et al., 2007
Ameiva_undulata	Teiidae	Lacertoidea	Lepidosauria	0	Halpern, 1992
Aspidoscelis_burti	Teiidae	Lacertoidea	Lepidosauria	0	Halpern, 1992
Aspidoscelis_sexlineatus	Teiidae	Lacertoidea	Lepidosauria	0	Halpern, 1992
Aspidoscelis_tigris	Teiidae	Lacertoidea	Lepidosauria	0	Halpern, 1992
Dicrodon_guttulatum	Teiidae	Lacertoidea	Lepidosauria	0	Halpern, 1992
Kentropyx_pelviceps	Teiidae	Lacertoidea	Lepidosauria	0	Halpern, 1992
Teius_teyou	Teiidae	Lacertoidea	Lepidosauria	0	Halpern, 1992
Tupinambis_teguixin	Teiidae	Lacertoidea	Lepidosauria	0	Halpern, 1992
Basiliscus_basiliscus	Corytophanidae	Pleurodonta	Lepidosauria	0	Wethington, 2014
Basiliscus_plumifrons	Corytophanidae	Pleurodonta	Lepidosauria	0	Heying, 2003c
Basiliscus_vittatus	Corytophanidae	Pleurodonta	Lepidosauria	0	Heying, 2003c
Corytophanes_cristatus	Corytophanidae	Pleurodonta	Lepidosauria	0	Heying, 2003c
Laemanctus_longipes	Corytophanidae	Pleurodonta	Lepidosauria	0	Heying, 2003c
Crotaphytus_collaris	Crotaphytidae	Pleurodonta	Lepidosauria	0	Heying, 2003c
Gambelia_wislizenii	Crotaphytidae	Pleurodonta	Lepidosauria	0	Heying, 2003c
Anolis_carolinensis	Dactyloidae	Pleurodonta	Lepidosauria	0	Crawford, 2011
Anolis_cristatellus	Dactyloidae	Pleurodonta	Lepidosauria	0	McDaniel, 2012
Anolis_cybotes	Dactyloidae	Pleurodonta	Lepidosauria	0	Case, 1990
Anolis_distichus	Dactyloidae	Pleurodonta	Lepidosauria	0	Case, 1990
Anolis_grahami	Dactyloidae	Pleurodonta	Lepidosauria	0	Case, 1990
Anolis_sagrei	Dactyloidae	Pleurodonta	Lepidosauria	0	Case, 1990
Enyalioides_laticeps	Hoplocercidae	Pleurodonta	Lepidosauria	0	Heying, 2003g; Johnson et al., 2019
Hoplocercus_spinosus	Hoplocercidae	Pleurodonta	Lepidosauria	0	Heying, 2003g; Johnson et al., 2019
Morunasaurus_annularis	Hoplocercidae	Pleurodonta	Lepidosauria	0	Heying, 2003g; Johnson et al., 2019
Brachylophus_fasciatus	Iguanidae	Pleurodonta	Lepidosauria	0	Heying, 2003d
Dipsosaurus_dorsalis	Iguanidae	Pleurodonta	Lepidosauria	0	Heying, 2003d
Sauromalus_ater	Iguanidae	Pleurodonta	Lepidosauria	0	Heying, 2003d
Leiocephalus_schreibersii	Leiocephalidae	Pleurodonta	Lepidosauria	0	Heying, 2003d
Enyalius_leechii	Leiosauridae	Pleurodonta	Lepidosauria	0	Sturaro and da Silva, 2010; Johnson et al., 2019
Pristidactylus_torquatus	Leiosauridae	Pleurodonta	Lepidosauria	0	Reyes-Olivares and Labra, 2017
Urostrophus_vautieri	Leiosauridae	Pleurodonta	Lepidosauria	0	Sturaro and da Silva, 2010; Johnson et al., 2019
Liolaemus_bellii	Liolaemidae	Pleurodonta	Lepidosauria	0	Labra et al., 2011; Martin and Lopez, 2011
Liolaemus_elongatus	Liolaemidae	Pleurodonta	Lepidosauria	0	Labra, 2011; Martin and Lopez, 2011
Liolaemus_koslowskyi	Liolaemidae	Pleurodonta	Lepidosauria	0	Labra, 2011; Martin and Lopez, 2011
Liolaemus_lemniscatus	Liolaemidae	Pleurodonta	Lepidosauria	0	Labra, 2011; Martin and Lopez, 2011
Liolaemus_pictus	Liolaemidae	Pleurodonta	Lepidosauria	0	Labra, 2011; Martin and Lopez, 2011
Liolaemus_pseudoanomalus	Liolaemidae	Pleurodonta	Lepidosauria	0	Labra, 2011; Martin and Lopez, 2011
Liolaemus_ruibali	Liolaemidae	Pleurodonta	Lepidosauria	0	Labra, 2011; Martin and Lopez, 2011
Liolaemus_scapularis	Liolaemidae	Pleurodonta	Lepidosauria	0	Labra, 2011; Martin and Lopez, 2011
Phymaturus_palluma	Liolaemidae	Pleurodonta	Lepidosauria	0	Martin and Lopez, 2011
Phymaturus_somuncurensis	Liolaemidae	Pleurodonta	Lepidosauria	0	Martin and Lopez, 2011
Chalarodon_madagascariensis	Opluridae	Pleurodonta	Lepidosauria	0	Madison, 1977
Oplurus_cyclurus	Opluridae	Pleurodonta	Lepidosauria	0	Johnson et al., 2019
Callisaurus_draconoides	Phrynosomatidae	Pleurodonta	Lepidosauria	0	Goetting and Testerman, 2011
Petrosaurus_mearnsi	Phrynosomatidae	Pleurodonta	Lepidosauria	0	Cooper and McGuire, 1993
Phrynosoma_platyrhinos	Phrynosomatidae	Pleurodonta	Lepidosauria	0	Ossip-Klein et al., 2013
Phrynosoma_solare	Phrynosomatidae	Pleurodonta	Lepidosauria	0	Kierzek, 2000
Sceloporus_angustus	Phrynosomatidae	Pleurodonta	Lepidosauria	0	Ossip-Klein et al., 2013
Sceloporus_clarkii	Phrynosomatidae	Pleurodonta	Lepidosauria	0	Ossip-Klein et al., 2013
Sceloporus_graciosus	Phrynosomatidae	Pleurodonta	Lepidosauria	0	Ossip-Klein et al., 2013
Sceloporus_jarrovii	Phrynosomatidae	Pleurodonta	Lepidosauria	0	Ossip-Klein et al., 2013
Sceloporus_magister	Phrynosomatidae	Pleurodonta	Lepidosauria	0	Ossip-Klein et al., 2013
Sceloporus_undulatus	Phrynosomatidae	Pleurodonta	Lepidosauria	0	Ossip-Klein et al., 2013
Sceloporus_utiformis	Phrynosomatidae	Pleurodonta	Lepidosauria	0	Ossip-Klein et al., 2013
Sceloporus_variabilis	Phrynosomatidae	Pleurodonta	Lepidosauria	0	Ossip-Klein et al., 2013
Uma_scoparia	Phrynosomatidae	Pleurodonta	Lepidosauria	0	Hollingsworth and Beaman, 1998
Urosaurus_graciosus	Phrynosomatidae	Pleurodonta	Lepidosauria	0	Brandt and Allen, 2004
Uta_stansburiana	Phrynosomatidae	Pleurodonta	Lepidosauria	0	Brandt and Allen, 2004
Polychrus_acutirostris	Polychrotidae	Pleurodonta	Lepidosauria	0	Heying, 2003e
Tropidurus_etheridgei	Tropiduridae	Pleurodonta	Lepidosauria	0	Martin and Lopez, 2011; Jara et al., 2018
Tropidurus_hispidus	Tropiduridae	Pleurodonta	Lepidosauria	0	Martin and Lopez, 2011; Jara et al., 2018
Plica_plica	Tropiduridae	Pleurodonta	Lepidosauria	0	Martin and Lopez, 2011; Jara et al., 2018
Tropidurus_spinulosus	Tropiduridae	Pleurodonta	Lepidosauria	0	Martin and Lopez, 2011; Jara et al., 2018
Uracentron_flaviceps	Tropiduridae	Pleurodonta	Lepidosauria	0	Martin and Lopez, 2011; Jara et al., 2018
Sphenodon_punctatus	Sphenodontidae	Rhyncocephalia	Lepidosauria	0	Musico, 1999; Martin and Lopez, 2011
Chamaesaura_anguina	Cordylidae	Scincoidea	Lepidosauria	0	Louw et al., 2007; Mouton et al., 2014
Cordylus_cataphractus	Cordylidae	Scincoidea	Lepidosauria	0	Bouchard, 2009
Cordylus_cordylus	Cordylidae	Scincoidea	Lepidosauria	0	Louw et al., 2007; Mouton et al., 2014
Cordylus_jordani	Cordylidae	Scincoidea	Lepidosauria	0	Louw et al., 2007; Mouton et al., 2014
Cordylus_warreni	Cordylidae	Scincoidea	Lepidosauria	0	Louw et al., 2007; Mouton et al., 2014
Gerrhosaurus_skoogi	Gerrhosauridae	Scincoidea	Lepidosauria	0	Johnson et al., 2019
Cordylosaurus_subtessellatus	Gerrhosauridae	Scincoidea	Lepidosauria	0	Johnson et al., 2019
Gerrhosaurus_major	Gerrhosauridae	Scincoidea	Lepidosauria	0	Johnson et al., 2019
Gerrhosaurus_nigrolineatus	Gerrhosauridae	Scincoidea	Lepidosauria	0	Martin and Lopez, 2011; Johnson et al., 2019
Tetradactylus_africanus	Gerrhosauridae	Scincoidea	Lepidosauria	0	Johnson et al., 2019
Tetradactylus_seps	Gerrhosauridae	Scincoidea	Lepidosauria	0	Johnson et al., 2019
Tetradactylus_tetradactylus	Gerrhosauridae	Scincoidea	Lepidosauria	0	Johnson et al., 2019
Amphiglossus_astrolabi	Scincidae	Scincoidea	Lepidosauria	0	Martin and Lopez, 2011; Johnson et al., 2019
Amphiglossus_macrocercus	Scincidae	Scincoidea	Lepidosauria	0	Martin and Lopez, 2011; Johnson et al., 2019
Madascincus_melanopleura	Scincidae	Scincoidea	Lepidosauria	0	Martin and Lopez, 2011; Johnson et al., 2019
Amphiglossus_melanurus	Scincidae	Scincoidea	Lepidosauria	0	Martin and Lopez, 2011; Johnson et al., 2019
Madascincus_mouroundavae	Scincidae	Scincoidea	Lepidosauria	0	Martin and Lopez, 2011; Johnson et al., 2019
Amphiglossus_ornaticeps	Scincidae	Scincoidea	Lepidosauria	0	Martin and Lopez, 2011; Johnson et al., 2019
Amphiglossus_punctatus	Scincidae	Scincoidea	Lepidosauria	0	Martin and Lopez, 2011; Johnson et al., 2019
Madascincus_stumpffi	Scincidae	Scincoidea	Lepidosauria	0	Martin and Lopez, 2011; Johnson et al., 2019
Calyptotis_scutirostrum	Scincidae	Scincoidea	Lepidosauria	0	Martin and Lopez, 2011; Johnson et al., 2019
Chalcides_chalcides	Scincidae	Scincoidea	Lepidosauria	0	Martin and Lopez, 2011; Johnson et al., 2019
Chalcides_ocellatus	Scincidae	Scincoidea	Lepidosauria	0	Martin and Lopez, 2011; Johnson et al., 2019
Ctenotus_leonhardii	Scincidae	Scincoidea	Lepidosauria	0	Martin and Lopez, 2011; Johnson et al., 2019
Ctenotus_pantherinus	Scincidae	Scincoidea	Lepidosauria	0	Martin and Lopez, 2011; Johnson et al., 2019
Ctenotus_robustus	Scincidae	Scincoidea	Lepidosauria	0	Martin and Lopez, 2011; Johnson et al., 2019
Egernia_whitii	Scincidae	Scincoidea	Lepidosauria	0	Martin and Lopez, 2011; Johnson et al., 2019
Eremiascincus_richardsonii	Scincidae	Scincoidea	Lepidosauria	0	Martin and Lopez, 2011; Johnson et al., 2019
Eugongylus_rufescens	Scincidae	Scincoidea	Lepidosauria	0	Martin and Lopez, 2011; Johnson et al., 2019
Eulamprus_amplus	Scincidae	Scincoidea	Lepidosauria	0	Martin and Lopez, 2011; Johnson et al., 2019
Eulamprus_murrayi	Scincidae	Scincoidea	Lepidosauria	0	Martin and Lopez, 2011; Johnson et al., 2019
Eulamprus_quoyii	Scincidae	Scincoidea	Lepidosauria	0	Martin and Lopez, 2011; Johnson et al., 2019
Eumeces_schneideri	Scincidae	Scincoidea	Lepidosauria	0	Martin and Lopez, 2011; Johnson et al., 2019
Glaphyromorphus_gracilipes	Scincidae	Scincoidea	Lepidosauria	0	Martin and Lopez, 2011; Johnson et al., 2019
Glaphyromorphus_isolepis	Scincidae	Scincoidea	Lepidosauria	0	Martin and Lopez, 2011; Johnson et al., 2019
Gnypetoscincus_queenslandiae	Scincidae	Scincoidea	Lepidosauria	0	Martin and Lopez, 2011; Johnson et al., 2019
Hemiergis_peronii	Scincidae	Scincoidea	Lepidosauria	0	Martin and Lopez, 2011; Johnson et al., 2019
Lamprolepis_smaragdina	Scincidae	Scincoidea	Lepidosauria	0	Martin and Lopez, 2011; Johnson et al., 2019
Lerista_bipes	Scincidae	Scincoidea	Lepidosauria	0	Martin and Lopez, 2011; Johnson et al., 2019
Lerista_bougainvillii	Scincidae	Scincoidea	Lepidosauria	0	Martin and Lopez, 2011; Johnson et al., 2019
Morethia_butleri	Scincidae	Scincoidea	Lepidosauria	0	Martin and Lopez, 2011; Johnson et al., 2019
Nangura_spinosa	Scincidae	Scincoidea	Lepidosauria	0	Martin and Lopez, 2011; Johnson et al., 2019
Notoscincus_ornatus	Scincidae	Scincoidea	Lepidosauria	0	Martin and Lopez, 2011; Johnson et al., 2019
Proscelotes_eggeli	Scincidae	Scincoidea	Lepidosauria	0	Martin and Lopez, 2011; Johnson et al., 2019
Pygomeles_braconnieri	Scincidae	Scincoidea	Lepidosauria	0	Martin and Lopez, 2011; Johnson et al., 2019
Scelotes_gronovii	Scincidae	Scincoidea	Lepidosauria	0	Martin and Lopez, 2011; Johnson et al., 2019
Scincus_scincus	Scincidae	Scincoidea	Lepidosauria	0	Barnett et al., 1999; Martin and Lopez, 2011
Tiliqua_adelaidensis	Scincidae	Scincoidea	Lepidosauria	0	Fenner and Bull, 2010; Martin and Lopez, 2011
Typhlacontias_brevipes	Scincidae	Scincoidea	Lepidosauria	0	Martin and Lopez, 2011; Johnson et al., 2019
Voeltzkowia_fierinensis	Scincidae	Scincoidea	Lepidosauria	0	Martin and Lopez, 2011; Johnson et al., 2019
Voeltzkowia_lineata	Scincidae	Scincoidea	Lepidosauria	0	Martin and Lopez, 2011; Johnson et al., 2019
Lepidophyma_mayae	Xantusiidae	Scincoidea	Lepidosauria	0	Halpern, 1992
Xantusia_vigilis	Xantusiidae	Scincoidea	Lepidosauria	0	Halpern, 1992
Acrochordus_granulatus	Acrochordidae	Serpentes	Lepidosauria	0	Cooper, 2011
Anilius_scytale	Aniliidae	Serpentes	Lepidosauria	0	Young, 2003
Boa_constrictor	Boidae	Serpentes	Lepidosauria	0	Lindemann, 2009
Candoia_carinata	Boidae	Serpentes	Lepidosauria	0	Young, 2003
Charina_bottae	Boidae	Serpentes	Lepidosauria	0	Young, 2003
Corallus_hortulanus	Boidae	Serpentes	Lepidosauria	0	Winner, 2008
Epicrates_striatus	Boidae	Serpentes	Lepidosauria	0	Young, 2003
Eryx_johnii	Boidae	Serpentes	Lepidosauria	0	Young, 2003
Casarea_dussumieri	Bolyeriidae	Serpentes	Lepidosauria	0	Young, 2003
Ahaetulla_nasuta	Colubridae	Serpentes	Lepidosauria	0	Young, 2003
Amastridium_veliferum	Colubridae	Serpentes	Lepidosauria	0	Young, 2003
Amphiesma_stolatum	Colubridae	Serpentes	Lepidosauria	0	Young, 2003
Arizona_elegans	Colubridae	Serpentes	Lepidosauria	0	Batko, 2013
Atretium_schistosum	Colubridae	Serpentes	Lepidosauria	0	Young, 2003
Boiga_irregularis	Colubridae	Serpentes	Lepidosauria	0	Kerr, 2017
Chilomeniscus_stramineus	Colubridae	Serpentes	Lepidosauria	0	Young, 2003
Chionactis_occipitalis	Colubridae	Serpentes	Lepidosauria	0	Young, 2003
Chrysopelea_ornata	Colubridae	Serpentes	Lepidosauria	0	Young, 2003
Clelia_clelia	Colubridae	Serpentes	Lepidosauria	0	Young, 2003
Coelognathus_radiata	Colubridae	Serpentes	Lepidosauria	0	Young, 2003
Coluber_constrictor	Colubridae	Serpentes	Lepidosauria	0	Hastings, 2002
Conophis_lineatus	Colubridae	Serpentes	Lepidosauria	0	Young, 2003
Crotaphopeltis_tornieri	Colubridae	Serpentes	Lepidosauria	0	Young, 2003
Dasypeltis_atra	Colubridae	Serpentes	Lepidosauria	0	Young, 2003
Dendrelaphis_tristis	Colubridae	Serpentes	Lepidosauria	0	Young, 2003
Diadophis_punctatus	Colubridae	Serpentes	Lepidosauria	0	Yung, 2000
Dipsadoboa_unicolor	Colubridae	Serpentes	Lepidosauria	0	Young, 2003
Dipsas_catesbyi	Colubridae	Serpentes	Lepidosauria	0	Young, 2003
Dispholidus_typus	Colubridae	Serpentes	Lepidosauria	0	Coffey and Robinson, 2012
Drepanoides_anomalus	Colubridae	Serpentes	Lepidosauria	0	Young, 2003
Drymarchon_corais	Colubridae	Serpentes	Lepidosauria	0	Young, 2003
Drymobius_rhombifer	Colubridae	Serpentes	Lepidosauria	0	Young, 2003
Drymoluber_dichrous	Colubridae	Serpentes	Lepidosauria	0	Young, 2003
Dryocalamus_nympha	Colubridae	Serpentes	Lepidosauria	0	Young, 2003
Pantherophis_guttatus	Colubridae	Serpentes	Lepidosauria	0	Young, 2003
Euprepiophis_mandarina	Colubridae	Serpentes	Lepidosauria	0	Young, 2003
Farancia_abacura	Colubridae	Serpentes	Lepidosauria	0	Ricks, 2017
Grayia_smithii	Colubridae	Serpentes	Lepidosauria	0	Young, 2003
Gyalopion_canum	Colubridae	Serpentes	Lepidosauria	0	Young, 2003
Hapsidophrys_smaragdina	Colubridae	Serpentes	Lepidosauria	0	Young, 2003
Helicops_angulatus	Colubridae	Serpentes	Lepidosauria	0	Young, 2003
Heterodon_nasicus	Colubridae	Serpentes	Lepidosauria	0	Kerns, 2003
Hypsiglena_chlorophaea	Colubridae	Serpentes	Lepidosauria	0	Young, 2003
Imantodes_cenchoa	Colubridae	Serpentes	Lepidosauria	0	Link, 2013
Lampropeltis_pyromelana	Colubridae	Serpentes	Lepidosauria	0	Young, 2003
Leptodeira_septentrionalis	Colubridae	Serpentes	Lepidosauria	0	Gentry, 2011
Leptophis_ahaetulla	Colubridae	Serpentes	Lepidosauria	0	Young, 2003
Liophis_reginae	Colubridae	Serpentes	Lepidosauria	0	Young, 2003
Lycodon_laoensis	Colubridae	Serpentes	Lepidosauria	0	Young, 2003
Dinodon_rufozonatum	Colubridae	Serpentes	Lepidosauria	0	Young, 2003
Masticophis_flagellum	Colubridae	Serpentes	Lepidosauria	0	Stewart, 2018
Natriciteres_olivacea	Colubridae	Serpentes	Lepidosauria	0	Young, 2003
Nerodia_sipedon	Colubridae	Serpentes	Lepidosauria	0	Gillilland, 2013
Oligodon_arnensis	Colubridae	Serpentes	Lepidosauria	0	Young, 2003
Orthriophis_taeniurus	Colubridae	Serpentes	Lepidosauria	0	Young, 2003
Oxybelis_aeneus	Colubridae	Serpentes	Lepidosauria	0	Young, 2003
Oxyrhopus_petola	Colubridae	Serpentes	Lepidosauria	0	Young, 2003
Philodryas_viridissima	Colubridae	Serpentes	Lepidosauria	0	Young, 2003
Philothamnus_angolensis	Colubridae	Serpentes	Lepidosauria	0	Young, 2003
Phyllorhynchus_decurtatus	Colubridae	Serpentes	Lepidosauria	0	Young, 2003
Pituophis_catenifer	Colubridae	Serpentes	Lepidosauria	0	Albert, 2008
Platyceps_ventromaculatus	Colubridae	Serpentes	Lepidosauria	0	Young, 2003
Psammodynastes_pulverulentus	Colubridae	Serpentes	Lepidosauria	0	Young, 2003
Psammophis_condanarus	Colubridae	Serpentes	Lepidosauria	0	Young, 2003
Pseudelaphe_flavirufa	Colubridae	Serpentes	Lepidosauria	0	Young, 2003
Pseudoxenodon_macrops	Colubridae	Serpentes	Lepidosauria	0	Young, 2003
Pseustes_sulphureus	Colubridae	Serpentes	Lepidosauria	0	Young, 2003
Ptyas_mucosa	Colubridae	Serpentes	Lepidosauria	0	Young, 2003
Rhabdophis_subminiatus	Colubridae	Serpentes	Lepidosauria	0	Young, 2003
Rhadinophis_prasina	Colubridae	Serpentes	Lepidosauria	0	Young, 2003
Rhinocheilus_lecontei	Colubridae	Serpentes	Lepidosauria	0	Young, 2003
Scaphiodontophis_annulatus	Colubridae	Serpentes	Lepidosauria	0	Young, 2003
Scaphiophis_albopunctatus	Colubridae	Serpentes	Lepidosauria	0	Young, 2003
Senticolis_triaspis	Colubridae	Serpentes	Lepidosauria	0	Young, 2003
Sibon_nebulatus	Colubridae	Serpentes	Lepidosauria	0	Young, 2003
Sibynophis_subpunctatus	Colubridae	Serpentes	Lepidosauria	0	Young, 2003
Siphlophis_cervinus	Colubridae	Serpentes	Lepidosauria	0	Young, 2003
Sonora_semiannulata	Colubridae	Serpentes	Lepidosauria	0	Young, 2003
Stenorrhina_freminvillei	Colubridae	Serpentes	Lepidosauria	0	Young, 2003
Thamnophis_marcianus	Colubridae	Serpentes	Lepidosauria	0	Young, 2003
Thamnophis_proximus	Colubridae	Serpentes	Lepidosauria	0	Young, 2003
Thelotornis_capensis	Colubridae	Serpentes	Lepidosauria	0	Young, 2003
Thrasops_jacksonii	Colubridae	Serpentes	Lepidosauria	0	Young, 2003
Tropidodipsas_sartorii	Colubridae	Serpentes	Lepidosauria	0	Young, 2003
Xenochrophis_piscator	Colubridae	Serpentes	Lepidosauria	0	Young, 2003
Xenopholis_scalaris	Colubridae	Serpentes	Lepidosauria	0	Young, 2003
Xenoxybelis_boulengeri	Colubridae	Serpentes	Lepidosauria	0	Young, 2003
Acanthophis_antarcticus	Elapidae	Serpentes	Lepidosauria	0	Young, 2003
Austrelaps_superbus	Elapidae	Serpentes	Lepidosauria	0	Young, 2003
Bungarus_fasciatus	Elapidae	Serpentes	Lepidosauria	0	Young, 2003
Cacophis_squamulosus	Elapidae	Serpentes	Lepidosauria	0	Young, 2003
Demansia_psammophis	Elapidae	Serpentes	Lepidosauria	0	Young, 2003
Dendroaspis_polylepis	Elapidae	Serpentes	Lepidosauria	0	Schott, 2005
Denisonia_devisi	Elapidae	Serpentes	Lepidosauria	0	Young, 2003
Drysdalia_coronoides	Elapidae	Serpentes	Lepidosauria	0	Young, 2003
Echiopsis_atriceps	Elapidae	Serpentes	Lepidosauria	0	Young, 2003
Elapsoidea_nigra	Elapidae	Serpentes	Lepidosauria	0	Young, 2003
Enhydrina_schistosa	Elapidae	Serpentes	Lepidosauria	0	Young, 2003
Furina_diadema	Elapidae	Serpentes	Lepidosauria	0	Young, 2003
Hemiaspis_signata	Elapidae	Serpentes	Lepidosauria	0	Young, 2003
Hoplocephalus_bitorquatus	Elapidae	Serpentes	Lepidosauria	0	Young, 2003
Hydrophis_ornatus	Elapidae	Serpentes	Lepidosauria	0	Young, 2003
Micrurus_fulvius	Elapidae	Serpentes	Lepidosauria	0	Young, 2003
Naja_naja	Elapidae	Serpentes	Lepidosauria	0	Young, 2003
Notechis_scutatus	Elapidae	Serpentes	Lepidosauria	0	Young, 2003
Oxyuranus_scutellatus	Elapidae	Serpentes	Lepidosauria	0	Young, 2003
Pseudechis_australis	Elapidae	Serpentes	Lepidosauria	0	Young, 2003
Pseudonaja_textilis	Elapidae	Serpentes	Lepidosauria	0	Young, 2003
Rhinoplocephalus_bicolor	Elapidae	Serpentes	Lepidosauria	0	Young, 2003
Simoselaps_calonotus	Elapidae	Serpentes	Lepidosauria	0	Young, 2003
Sinomicrurus_macclellandi	Elapidae	Serpentes	Lepidosauria	0	Young, 2003
Suta_spectabilis	Elapidae	Serpentes	Lepidosauria	0	Young, 2003
Tropidechis_carinatus	Elapidae	Serpentes	Lepidosauria	0	Young, 2003
Cantoria_violacea	Homalopsidae	Serpentes	Lepidosauria	0	Young, 2003
Cerberus_rynchops	Homalopsidae	Serpentes	Lepidosauria	0	Young, 2003
Enhydris_enhydris	Homalopsidae	Serpentes	Lepidosauria	0	Young, 2003
Fordonia_leucobalia	Homalopsidae	Serpentes	Lepidosauria	0	Young, 2003
Gerarda_prevostiana	Homalopsidae	Serpentes	Lepidosauria	0	Young, 2003
Amblyodipsas_polylepis	Lamprophiidae	Serpentes	Lepidosauria	0	Young, 2003
Aparallactus_capensis	Lamprophiidae	Serpentes	Lepidosauria	0	Young, 2003
Atractaspis_microlepidota	Lamprophiidae	Serpentes	Lepidosauria	0	Young, 2003
Bothrophthalmus_lineatus	Lamprophiidae	Serpentes	Lepidosauria	0	Young, 2003
Buhoma_procterae	Lamprophiidae	Serpentes	Lepidosauria	0	Young, 2003
Duberria_lutrix	Lamprophiidae	Serpentes	Lepidosauria	0	Young, 2003
Gonionotophis_brussauxi	Lamprophiidae	Serpentes	Lepidosauria	0	Young, 2003
Hemirhagerrhis_kelleri	Lamprophiidae	Serpentes	Lepidosauria	0	Young, 2003
Hormonotus_modestus	Lamprophiidae	Serpentes	Lepidosauria	0	Young, 2003
Lamprophis_fuliginosus	Lamprophiidae	Serpentes	Lepidosauria	0	Young, 2003
Lycophidion_capense	Lamprophiidae	Serpentes	Lepidosauria	0	Young, 2003
Mehelya_capensis	Lamprophiidae	Serpentes	Lepidosauria	0	Young, 2003
Micrelaps_bicoloratus	Lamprophiidae	Serpentes	Lepidosauria	0	Young, 2003
Polemon_collaris	Lamprophiidae	Serpentes	Lepidosauria	0	Young, 2003
Prosymna_meleagris	Lamprophiidae	Serpentes	Lepidosauria	0	Young, 2003
Psammophis_angolensis	Lamprophiidae	Serpentes	Lepidosauria	0	Young, 2003
Psammophylax_tritaeniatus	Lamprophiidae	Serpentes	Lepidosauria	0	Young, 2003
Rhamphiophis_oxyrhynchus	Lamprophiidae	Serpentes	Lepidosauria	0	Young, 2003
Leptotyphlops_humilis	Leptotphlopidae	Serpentes	Lepidosauria	0	Young, 2003
Leptotyphlops_goudotii	Leptotyphlopidae	Serpentes	Lepidosauria	0	Young, 2003
Loxocemus_bicolor	Loxocemidae	Serpentes	Lepidosauria	0	Young, 2003
Pareas_macularius	Pareatidae	Serpentes	Lepidosauria	0	Young, 2003
Aspidites_melanocephalus	Pythonidae	Serpentes	Lepidosauria	0	McCracken, 2011
Morelia_viridis	Pythonidae	Serpentes	Lepidosauria	0	Hillman, 2010
Liasis_fuscus	Pythonidae	Serpentes	Lepidosauria	0	Young, 2003
Python_molurus	Pythonidae	Serpentes	Lepidosauria	0	Padgett, 2003
Tropidophis_haetianus	Tropidophiidae	Serpentes	Lepidosauria	0	Young, 2003
Typhlops_angolensis	Typhlopidae	Serpentes	Lepidosauria	0	Young, 2003
Uropeltis_liura	Uropeltidae	Serpentes	Lepidosauria	0	Young, 2003
Agkistrodon_contortrix	Viperidae	Serpentes	Lepidosauria	0	Hartsuff, 2015
Atheris_squamigera	Viperidae	Serpentes	Lepidosauria	0	Berces and Moore, 2011
Bitis_arietans	Viperidae	Serpentes	Lepidosauria	0	Young, 2003
Bothriechis_schlegelii	Viperidae	Serpentes	Lepidosauria	0	Sinnett, 2011
Causus_rhombeatus	Viperidae	Serpentes	Lepidosauria	0	Young, 2003
Crotalus_durissus	Viperidae	Serpentes	Lepidosauria	0	Young, 2003
Daboia_russelii	Viperidae	Serpentes	Lepidosauria	0	Young, 2003
Echis_carinatus	Viperidae	Serpentes	Lepidosauria	0	Young, 2003
Hypnale_hypnale	Viperidae	Serpentes	Lepidosauria	0	Young, 2003
Macrovipera_lebetina	Viperidae	Serpentes	Lepidosauria	0	Young, 2003
Ovophis_monticola	Viperidae	Serpentes	Lepidosauria	0	Young, 2003
Porthidium_nasutum	Viperidae	Serpentes	Lepidosauria	0	Young, 2003
Protobothrops_jerdonii	Viperidae	Serpentes	Lepidosauria	0	Young, 2003
Trimeresurus_gramineus	Viperidae	Serpentes	Lepidosauria	0	Young, 2003
Achalinus_rufescens	Xenodermatidae	Serpentes	Lepidosauria	0	Young, 2003
Xenopeltis_unicolor	Xenopeltidae	Serpentes	Lepidosauria	0	Young, 2003
Chelodina_longicollis	Chelidae	Pleurodira	Testudines	0	Jarrett, 2011
Pelomedusa_subrufa	Pelomedusidae	Pleurodira	Testudines	0	Ferrara et al., 2014a
Podocnemis_expansa	Podocnemidae	Pleurodira	Testudines	1	Ferrara et al., 2014b
Carettochelys_insculpta	Carretochelyidae	Cryptodira	Testudines	0	Patel, 2012
Chelonia_mydas	Cheloniidae	Cryptodira	Testudines	0	Hersh, 2016
Chelydra_serpentina	Chelydridae	Cryptodira	Testudines	0	Bosch, 2003
Dermatemys_mawii	Dermatemydidae	Cryptodira	Testudines	0	Galeotti et al., 2005
Dermochelys_coriacea	Dermochelyidae	Cryptodira	Testudines	0	Galeotti et al., 2005
Emydoidea_blandingii	Emydidae	Cryptodira	Testudines	0	Grey, 2016
Geoemyda_spengleri	Geoemydidae	Cryptodira	Testudines	0	Ferrara et al., 2014a
Rhinoclemmys_funerea	Geoemydidae	Cryptodira	Testudines	0	Ferrara et al., 2014a
Sternotherus_odoratus	Kinosternidae	Cryptodira	Testudines	0	Ferrara et al., 2014a
Platysternon_megacephalum	Platysternidae	Cryptodira	Testudines	0	Ferrara et al., 2014a
Gopherus_agassizii	Testudinidae	Cryptodira	Testudines	1	Crozier, 1999
Testudo_kleinmanni	Testudinidae	Cryptodira	Testudines	1	Ferrara et al., 2014a
Trionyx_triunguis	Trionychidae	Cryptodira	Testudines	0	Ferrara et al., 2014a
Alligator_mississippiensis	Alligatoridae	Crocodilia	Crocodylia	1	Chabert et al., 2015
Aix_sponsa	Anatidae	Anseriformes	Aves	1	https://www.xeno-canto.org
Anas_platyrhynchos	Anatidae	Anseriformes	Aves	1	https://www.xeno-canto.org
Anser_anser	Anatidae	Anseriformes	Aves	1	https://www.xeno-canto.org
Aythya_affinis	Anatidae	Anseriformes	Aves	1	https://www.xeno-canto.org
Clangula_hyemalis	Anatidae	Anseriformes	Aves	1	https://www.xeno-canto.org
Cygnus_olor	Anatidae	Anseriformes	Aves	1	https://www.xeno-canto.org
Dendrocygna_autumnalis	Anatidae	Anseriformes	Aves	1	https://www.xeno-canto.org
Dendrocygna_bicolor	Anatidae	Anseriformes	Aves	1	https://www.xeno-canto.org
Tadorna_ferruginea	Anatidae	Anseriformes	Aves	1	https://www.xeno-canto.org
Chauna_torquata	Anhimidae	Anseriformes	Aves	1	https://www.xeno-canto.org
Apus_apus	Apodidae	Apodiformes	Aves	1	Thompson, 2006; https://www.xeno-canto.org
Chaetura_pelagica	Apodidae	Apodiformes	Aves	1	Pappas, 2001; https://www.xeno-canto.org
Cypsiurus_parvus	Apodidae	Apodiformes	Aves	1	https://www.xeno-canto.org
Streptoprocne_zonaris	Apodidae	Apodiformes	Aves	1	https://www.xeno-canto.org
Tachymarptis_melba	Apodidae	Apodiformes	Aves	1	https://www.xeno-canto.org
Aglaiocercus_coelestis	Trochilidae	Apodiformes	Aves	1	https://www.xeno-canto.org
Amazilia_tobaci	Trochilidae	Apodiformes	Aves	1	https://www.xeno-canto.org
Amazilia_yucatanensis	Trochilidae	Apodiformes	Aves	1	https://www.xeno-canto.org
Archilochus_alexandri	Trochilidae	Apodiformes	Aves	1	Brammer, 2018; https://www.xeno-canto.org
Calypte_anna	Trochilidae	Apodiformes	Aves	1	https://www.xeno-canto.org
Calypte_costae	Trochilidae	Apodiformes	Aves	1	Copron, 2001; https://www.xeno-canto.org
Colibri_thalassinus	Trochilidae	Apodiformes	Aves	1	https://www.xeno-canto.org
Cynanthus_latirostris	Trochilidae	Apodiformes	Aves	1	https://www.xeno-canto.org
Ensifera_ensifera	Trochilidae	Apodiformes	Aves	1	https://www.xeno-canto.org
Eugenes_fulgens	Trochilidae	Apodiformes	Aves	1	https://www.xeno-canto.org
Eupetomena_macroura	Trochilidae	Apodiformes	Aves	1	https://www.xeno-canto.org
Lampornis_amethystinus	Trochilidae	Apodiformes	Aves	1	https://www.xeno-canto.org
Lampornis_clemenciae	Trochilidae	Apodiformes	Aves	1	https://www.xeno-canto.org
Patagona_gigas	Trochilidae	Apodiformes	Aves	1	https://www.xeno-canto.org
Phaethornis_longuemareus	Trochilidae	Apodiformes	Aves	1	https://www.xeno-canto.org
Phaethornis_superciliosus	Trochilidae	Apodiformes	Aves	1	https://www.xeno-canto.org
Selasphorus_rufus	Trochilidae	Apodiformes	Aves	1	https://www.xeno-canto.org
Selasphorus_sasin	Trochilidae	Apodiformes	Aves	1	https://www.xeno-canto.org
Stellula_calliope	Trochilidae	Apodiformes	Aves	1	Lyman, 2014; https://www.xeno-canto.org
Threnetes_ruckeri	Trochilidae	Apodiformes	Aves	1	https://www.xeno-canto.org
Apteryx_australis	Apterygidae	Apterygiformses	Aves	1	Gudipati, 2007; https://www.xeno-canto.org
Aegotheles_cristatus	Aegothelidae	Caprimulgiformes	Aves	1	https://www.xeno-canto.org
Caprimulgus_vociferus	Caprimulgidae	Caprimulgiformes	Aves	1	Duszynski, 2006
Chordeiles_acutipennis	Caprimulgidae	Caprimulgiformes	Aves	1	Phillips, 2001; https://www.xeno-canto.org
Chordeiles_minor	Caprimulgidae	Caprimulgiformes	Aves	1	Kropp, 2002; https://www.xeno-canto.org
Nyctidromus_albicollis	Caprimulgidae	Caprimulgiformes	Aves	1	https://www.xeno-canto.org
Phalaenoptilus_nuttallii	Caprimulgidae	Caprimulgiformes	Aves	1	Ives, 2011; https://www.xeno-canto.org
Podargus_strigoides	Podargidae	Caprimulgiformes	Aves	1	https://www.xeno-canto.org
Steatornis_caripensis	Steatornithidae	Caprimulgiformes	Aves	1	https://www.xeno-canto.org
Casuarius_casuarius	Casuariidae	Casuariiformes	Aves	1	Hulbert, 2007
Aethia_pusilla	Alcidae	Charadriiformes	Aves	1	Rhodes, 2011; https://www.xeno-canto.org
Synthliboramphus_hypoleucus	Alcidae	Charadriiformes	Aves	1	Seneviratne et al., 2012
Burhinus_oedicnemus	Burhinidae	Charadriiformes	Aves	1	https://www.xeno-canto.org
Charadrius_marginatus	Charadriidae	Charadriiformes	Aves	1	https://www.xeno-canto.org
Eudromias_morinellus	Charadriidae	Charadriiformes	Aves	1	https://www.xeno-canto.org
Vanellus_miles	Charadriidae	Charadriiformes	Aves	1	https://www.xeno-canto.org
Dromas_ardeola	Dromadidae	Charadriiformes	Aves	1	https://www.xeno-canto.org
Glareola_pratincola	Glareolidae	Charadriiformes	Aves	1	https://www.xeno-canto.org
Jacana_jacana	Jacanidae	Charadriiformes	Aves	1	https://www.xeno-canto.org
Anous_minutus	Laridae	Charadriiformes	Aves	1	Dewey, 2009a; https://www.xeno-canto.org
Creagrus_furcatus	Laridae	Charadriiformes	Aves	1	https://www.xeno-canto.org
Larus_canus	Laridae	Charadriiformes	Aves	1	https://www.xeno-canto.org
Xema_sabini	Laridae	Charadriiformes	Aves	1	https://www.xeno-canto.org
Pluvianus_aegyptius	Pluvianidae	Charadriiformes	Aves	1	https://www.xeno-canto.org
Haematopus_bachmani	Recurvirostridae	Charadriiformes	Aves	1	https://www.xeno-canto.org
Himantopus_himantopus	Recurvirostridae	Charadriiformes	Aves	1	https://www.xeno-canto.org
Rynchops_niger	Rynchopidae	Charadriiformes	Aves	1	Pandhi, 2007; https://www.xeno-canto.org
Actitis_macularius	Scolopacidae	Charadriiformes	Aves	1	Moore, 2002; https://www.xeno-canto.org
Calidris_himantopus	Scolopacidae	Charadriiformes	Aves	1	https://www.xeno-canto.org
Phalaropus_lobatus	Scolopacidae	Charadriiformes	Aves	1	https://www.xeno-canto.org
Scolopax_minor	Scolopacidae	Charadriiformes	Aves	1	Ivory, 2002a; https://www.xeno-canto.org
Sterna_caspia	Sternidae	Charadriiformes	Aves	1	Dewey, 2009b
Mycteria_americana	Ciconiidae	Ciconiiformes	Aves	1	https://www.xeno-canto.org
Phoenicopterus_chilensis	Phoenicopteridae	Ciconiiformes	Aves	1	Grinfeld, 2007; https://www.xeno-canto.org
Colius_striatus	Coliidae	Coliiformes	Aves	1	https://www.xeno-canto.org
Columba_guinea	Columbidae	Columbiformes	Aves	1	https://www.xeno-canto.org
Columba_livia	Columbidae	Columbiformes	Aves	1	https://www.xeno-canto.org
Drepanoptila_holosericea	Columbidae	Columbiformes	Aves	1	https://www.xeno-canto.org
Geopelia_cuneata	Columbidae	Columbiformes	Aves	1	https://www.xeno-canto.org
Oena_capensis	Columbidae	Columbiformes	Aves	1	https://www.xeno-canto.org
Ptilinopus_magnificus	Columbidae	Columbiformes	Aves	1	https://www.xeno-canto.org
Ptilinopus_superbus	Columbidae	Columbiformes	Aves	1	https://www.xeno-canto.org
Stigmatopelia_senegalensis	Columbidae	Columbiformes	Aves	1	https://www.xeno-canto.org
Streptopelia_capicola	Columbidae	Columbiformes	Aves	1	https://www.xeno-canto.org
Streptopelia_decaocto	Columbidae	Columbiformes	Aves	1	https://www.xeno-canto.org
Streptopelia_turtur	Columbidae	Columbiformes	Aves	1	https://www.xeno-canto.org
Treron_vernans	Columbidae	Columbiformes	Aves	1	https://www.xeno-canto.org
Treron_waalia	Columbidae	Columbiformes	Aves	1	https://www.xeno-canto.org
Turtur_chalcospilos	Columbidae	Columbiformes	Aves	1	https://www.xeno-canto.org
Zenaida_asiatica	Columbidae	Columbiformes	Aves	1	https://www.xeno-canto.org
Pterocles_bicinctus	Pteroclididae	Columbiformes	Aves	1	https://www.xeno-canto.org
Pterocles_namaqua	Pteroclididae	Columbiformes	Aves	1	https://www.xeno-canto.org
Brachypteracias_leptosomus	Brachypteraciidae	Coraciiformes	Aves	1	https://www.xeno-canto.org
Buceros_rhinoceros	Bucerotidae	Coraciiformes	Aves	1	https://www.xeno-canto.org
Coracias_caudatus	Coraciidae	Coraciiformes	Aves	1	https://www.xeno-canto.org
Merops_viridis	Meropidae	Coraciiformes	Aves	1	https://www.xeno-canto.org
Momotus_momota	Momotidae	Coraciiformes	Aves	1	Dickerson, 2001; https://www.xeno-canto.org
Upupa_epops	Upupidae	Coraciiformes	Aves	1	https://www.xeno-canto.org
Coccyzus_americanus	Cuculidae	Cuculiformes	Aves	1	Hilt, 2000; https://www.xeno-canto.org
Chrysococcyx_cupreus	Cuculidae	Cuculiformes	Aves	1	https://www.xeno-canto.org
Chrysococcyx_klaas	Cuculidae	Cuculiformes	Aves	1	https://www.xeno-canto.org
Centropus_senegalensis	Cuculidae	Cuculiiformes	Aves	1	https://www.xeno-canto.org
Coua_cristata	Cuculidae	Cuculiiformes	Aves	1	https://www.xeno-canto.org
Crotophaga_ani	Cuculidae	Cuculiiformes	Aves	1	https://www.xeno-canto.org
Cuculus_canorus	Cuculidae	Cuculiiformes	Aves	1	https://www.xeno-canto.org
Guira_guira	Cuculidae	Cuculiiformes	Aves	1	https://www.xeno-canto.org
Tauraco_macrorhynchus	Musophagidae	Cuculiiformes	Aves	1	https://www.xeno-canto.org
Eurypyga_helias	Eurypygidae	Eurypygiformes	Aves	1	https://www.xeno-canto.org
Accipiter_gentilis	Accipitridae	Falconiformes	Aves	1	Pajerski, 2005
Aquila_verreauxii	Accipitridae	Falconiformes	Aves	1	https://www.xeno-canto.org
Buteo_brachyurus	Accipitridae	Falconiformes	Aves	1	Hasenjager, 2008; https://www.xeno-canto.org
Buteo_lagopus	Accipitridae	Falconiformes	Aves	1	Good, 2008; https://www.xeno-canto.org
Buteo_rufofuscus	Accipitridae	Falconiformes	Aves	1	https://www.xeno-canto.org
Circaetus_gallicus	Accipitridae	Falconiformes	Aves	1	https://www.xeno-canto.org
Circus_aeruginosus	Accipitridae	Falconiformes	Aves	1	https://www.xeno-canto.org
Circus_cyaneus	Accipitridae	Falconiformes	Aves	1	Limas, 2001; https://www.xeno-canto.org
Gyps_fulvus	Accipitridae	Falconiformes	Aves	1	https://www.xeno-canto.org
Necrosyrtes_monachus	Accipitridae	Falconiformes	Aves	1	https://www.xeno-canto.org
Pernis_apivorus	Accipitridae	Falconiformes	Aves	1	https://www.xeno-canto.org
Polemaetus_bellicosus	Accipitridae	Falconiformes	Aves	1	Overholt, 2011; https://www.xeno-canto.org
Terathopius_ecaudatus	Accipitridae	Falconiformes	Aves	1	https://www.xeno-canto.org
Cathartes_aura	Cathartidae	Falconiformes	Aves	1	Farmer, 2008; https://www.xeno-canto.org
Coragyps_atratus	Cathartidae	Falconiformes	Aves	1	https://www.xeno-canto.org
Caracara_plancus	Falconidae	Falconiformes	Aves	1	https://www.xeno-canto.org
Falco_chicquera	Falconidae	Falconiformes	Aves	1	https://www.xeno-canto.org
Falco_columbarius	Falconidae	Falconiformes	Aves	1	https://www.xeno-canto.org
Falco_concolor	Falconidae	Falconiformes	Aves	1	https://www.xeno-canto.org
Falco_mexicanus	Falconidae	Falconiformes	Aves	1	Goulet, 2007; https://www.xeno-canto.org
Falco_naumanni	Falconidae	Falconiformes	Aves	1	https://www.xeno-canto.org
Falco_peregrinus	Falconidae	Falconiformes	Aves	1	Potter, 2002; https://www.xeno-canto.org
Falco_rufigularis	Falconidae	Falconiformes	Aves	1	Pacheco, 2001; https://www.xeno-canto.org
Falco_rusticolus	Falconidae	Falconiformes	Aves	1	https://www.xeno-canto.org
Falco_tinnunculus	Falconidae	Falconiformes	Aves	1	Nelson, 2006; https://www.xeno-canto.org
Herpetotheres_cachinnans	Falconidae	Falconiformes	Aves	1	Bobinsky, 2004; https://www.xeno-canto.org
Micrastur_semitorquatus	Falconidae	Falconiformes	Aves	1	https://www.xeno-canto.org
Microhierax_erythrogenys	Falconidae	Falconiformes	Aves	1	https://www.xeno-canto.org
Polihierax_semitorquatus	Falconidae	Falconiformes	Aves	1	Davieau, 2008; https://www.xeno-canto.org
Spiziapteryx_circumcincta	Falconidae	Falconiformes	Aves	1	https://www.xeno-canto.org
Pandion_haliaetus	Pandionidae	Falconiformes	Aves	1	Watkins, 2000; https://www.xeno-canto.org
Sagittarius_serpentarius	Sagittariidae	Falconiformes	Aves	1	Sherman, 2007; https://www.xeno-canto.org
Nothocrax_urumutum	Cracidae	Galliformes	Aves	1	https://www.xeno-canto.org
Ortalis_vetula	Cracidae	Galliformes	Aves	1	https://www.xeno-canto.org
Alectura_lathami	Megapodiidae	Galliformes	Aves	1	https://www.xeno-canto.org
Leipoa_ocellata	Megapodiidae	Galliformes	Aves	1	https://www.xeno-canto.org
Acryllium_vulturinum	Numididae	Galliformes	Aves	1	https://www.xeno-canto.org
Guttera_plumifera	Numididae	Galliformes	Aves	1	https://www.xeno-canto.org
Colinus_virginianus	Odontophoridae	Galliformes	Aves	1	Chumchal, 2000; https://www.xeno-canto.org
Opisthocomus_hoazin	Opisthocomidae	Galliformes	Aves	1	https://www.xeno-canto.org
Afropavo_congensis	Phasianidae	Galliformes	Aves	1	Hart and Upoki, 1997
Alectoris_barbara	Phasianidae	Galliformes	Aves	1	https://www.xeno-canto.org
Bonasa_umbellus	Phasianidae	Galliformes	Aves	1	Haupt, 2001; https://www.xeno-canto.org
Centrocercus_urophasianus	Phasianidae	Galliformes	Aves	1	Krakauer et al., 2009; https://www.xeno-canto.org
Coturnix_japonica	Phasianidae	Galliformes	Aves	1	Pappas, 2002a; https://www.xeno-canto.org
Gallus_gallus	Phasianidae	Galliformes	Aves	1	Marler et al., 1986; https://www.xeno-canto.org
Lagopus_lagopus	Phasianidae	Galliformes	Aves	1	Morland, 2011; https://www.xeno-canto.org
Meleagris_gallopavo	Phasianidae	Galliformes	Aves	1	McCullough, 2001; https://www.xeno-canto.org
Perdix_perdix	Phasianidae	Galliformes	Aves	1	https://www.xeno-canto.org
Phasianus_colchicus	Phasianidae	Galliformes	Aves	1	Switzer, 2011; https://www.xeno-canto.org
Tetrao_urogallus	Phasianidae	Galliformes	Aves	1	Hill, 2014; https://www.xeno-canto.org
Gavia_immer	Gaviidae	Gaviiformes	Aves	1	Rodriguez, 2002; https://www.xeno-canto.org
Aramus_guarauna	Aramidae	Gruiformes	Aves	1	https://www.xeno-canto.org
Cariama_cristata	Cariamidae	Gruiformes	Aves	1	https://www.xeno-canto.org
Balearica_regulorum	Gruidae	Gruiformes	Aves	1	Thairu, 2011; https://www.xeno-canto.org
Grus_canadensis	Gruidae	Gruiformes	Aves	1	Harris, 2000; https://www.xeno-canto.org
Mesitornis_unicolor	Mesitornithidae	Gruiformes	Aves	1	https://www.xeno-canto.org
Monias_benschi	Mesitornithidae	Gruiformes	Aves	1	https://www.xeno-canto.org
Psophia_leucoptera	Psophiidae	Gruiformes	Aves	1	https://www.xeno-canto.org
Fulica_atra	Rallidae	Gruiformes	Aves	1	https://www.xeno-canto.org
Rallus_elegans	Rallidae	Gruiformes	Aves	1	Sellner, 2011; https://www.xeno-canto.org
Rhynochetos_jubatus	Rhynochetidae	Gruiformes	Aves	1	https://www.xeno-canto.org
Turnix_sylvaticus	Turnicidae	Gruiformes	Aves	1	Pappas, 2002b; https://www.xeno-canto.org
Smicrornis_brevirostris	Acanthizidae	Passeriformes	Aves	1	https://www.xeno-canto.org
Acrocephalus_arundinaceus	Acrocephalidae	Passeriformes	Aves	1	Bachert, 2009; https://www.xeno-canto.org
Acrocephalus_palustris	Acrocephalidae	Passeriformes	Aves	1	https://www.xeno-canto.org
Acrocephalus_schoenobaenus	Acrocephalidae	Passeriformes	Aves	1	https://www.xeno-canto.org
Acrocephalus_scirpaceus	Acrocephalidae	Passeriformes	Aves	1	https://www.xeno-canto.org
Hippolais_icterina	Acrocephalidae	Passeriformes	Aves	1	https://www.xeno-canto.org
Hippolais_polyglotta	Acrocephalidae	Passeriformes	Aves	1	https://www.xeno-canto.org
Aegithalos_caudatus	Aegithalidae	Passeriformes	Aves	1	Waite, 2008; https://www.xeno-canto.org
Aegithina_tiphia	Aegithinidae	Passeriformes	Aves	1	https://www.xeno-canto.org
Alauda_arvensis	Alaudidae	Passeriformes	Aves	1	Hyman, 2006; https://www.xeno-canto.org
Calandrella_brachydactyla	Alaudidae	Passeriformes	Aves	1	https://www.xeno-canto.org
Eremophila_alpestris	Alaudidae	Passeriformes	Aves	1	Martinez, 2002; https://www.xeno-canto.org
Lullula_arborea	Alaudidae	Passeriformes	Aves	1	https://www.xeno-canto.org
Artamus_cyanopterus	Artamidae	Passeriformes	Aves	1	https://www.xeno-canto.org
Artamus_leucorynchus	Artamidae	Passeriformes	Aves	1	https://www.xeno-canto.org
Strepera_graculina	Artamidae	Passeriformes	Aves	1	https://www.xeno-canto.org
Bombycilla_cedrorum	Bombycillidae	Passeriformes	Aves	1	Klein, 2003; https://www.xeno-canto.org
Bombycilla_garrulus	Bombycillidae	Passeriformes	Aves	1	Wilson, 2009; https://www.xeno-canto.org
Bycanistes_brevis	Bucerotidae	Passeriformes	Aves	1	https://www.xeno-canto.org
Buphagus_africanus	Buphagidae	Passeriformes	Aves	1	https://www.xeno-canto.org
Calcarius_lapponicus	Calcariidae	Passeriformes	Aves	1	https://www.xeno-canto.org
Calcarius_ornatus	Calcariidae	Passeriformes	Aves	1	https://www.xeno-canto.org
Plectrophenax_nivalis	Calcariidae	Passeriformes	Aves	1	Cunningham, 2004; https://www.xeno-canto.org
Philesturnus_carunculatus	Callaeidae	Passeriformes	Aves	1	https://www.xeno-canto.org
Coracina_lineata	Campephagidae	Passeriformes	Aves	1	https://www.xeno-canto.org
Coracina_novaehollandiae	Campephagidae	Passeriformes	Aves	1	https://www.xeno-canto.org
Lalage_leucomela	Campephagidae	Passeriformes	Aves	1	https://www.xeno-canto.org
Pericrocotus_ethologus	Campephagidae	Passeriformes	Aves	1	https://www.xeno-canto.org
Cardinalis_cardinalis	Cardinalidae	Passeriformes	Aves	1	Dewey, 2011; https://www.xeno-canto.org
Passerina_caerulea	Cardinalidae	Passeriformes	Aves	1	Smith, 2014; https://www.xeno-canto.org
Passerina_ciris	Cardinalidae	Passeriformes	Aves	1	https://www.xeno-canto.org
Passerina_cyanea	Cardinalidae	Passeriformes	Aves	1	Zumberg, 1999; https://www.xeno-canto.org
Pheucticus_ludovicianus	Cardinalidae	Passeriformes	Aves	1	Dewey, 2009c; https://www.xeno-canto.org
Piranga_olivacea	Cardinalidae	Passeriformes	Aves	1	Street, 1999; https://www.xeno-canto.org
Piranga_rubra	Cardinalidae	Passeriformes	Aves	1	Ivory, 2002b; https://www.xeno-canto.org
Certhia_brachydactyla	Certhidae	Passeriformes	Aves	1	https://www.xeno-canto.org
Certhia_americana	Certhiidae	Passeriformes	Aves	1	Erickson, 2004; https://www.xeno-canto.org
Certhia_familiaris	Certhiidae	Passeriformes	Aves	1	Wu, 2011; https://www.xeno-canto.org
Chloropsis_cochinchinensis	Chloropseidae	Passeriformes	Aves	1	https://www.xeno-canto.org
Cinclus_cinclus	Cinclidae	Passeriformes	Aves	1	Dakota, 2009a; https://www.xeno-canto.org
Climacteris_picumnus	Climacteridae	Passeriformes	Aves	1	https://www.xeno-canto.org
Cormobates_leucophaea	Climacteridae	Passeriformes	Aves	1	https://www.xeno-canto.org
Conopophaga_ardesiaca	Conopophagidae	Passeriformes	Aves	1	https://www.xeno-canto.org
Corcorax_melanorhamphos	Corcoracidae	Passeriformes	Aves	1	https://www.xeno-canto.org
Struthidea_cinerea	Corcoracidae	Passeriformes	Aves	1	Mateskon, 2007; https://www.xeno-canto.org
Corvus_albus	Corvidae	Passeriformes	Aves	1	https://www.xeno-canto.org
Corvus_corax	Corvidae	Passeriformes	Aves	1	Berg, 1999; https://www.xeno-canto.org
Corvus_corone	Corvidae	Passeriformes	Aves	1	James, 2018; https://www.xeno-canto.org
Corvus_coronoides	Corvidae	Passeriformes	Aves	1	https://www.xeno-canto.org
Corvus_orru	Corvidae	Passeriformes	Aves	1	https://www.xeno-canto.org
Cyanocitta_cristata	Corvidae	Passeriformes	Aves	1	Frysinger, 2001; https://www.xeno-canto.org
Ptilostomus_afer	Corvidae	Passeriformes	Aves	1	https://www.xeno-canto.org
Doliornis_sclateri	Cotingidae	Passeriformes	Aves	1	https://www.xeno-canto.org
Rupicola_rupicola	Cotingidae	Passeriformes	Aves	1	https://www.xeno-canto.org
Gymnorhina_tibicen	Cracticidae	Passeriformes	Aves	1	https://www.xeno-canto.org
Dicaeum_aeneum	Dicaeidae	Passeriformes	Aves	1	https://www.xeno-canto.org
Dicrurus_adsimilis	Dicruridae	Passeriformes	Aves	1	https://www.xeno-canto.org
Dicrurus_hottentottus	Dicruridae	Passeriformes	Aves	1	https://www.xeno-canto.org
Dicrurus_macrocercus	Dicruridae	Passeriformes	Aves	1	https://www.xeno-canto.org
Ammodramus_bairdii	Emberizidae	Passeriformes	Aves	1	https://www.xeno-canto.org
Ammodramus_caudacutus	Emberizidae	Passeriformes	Aves	1	https://www.xeno-canto.org
Ammodramus_maritimus	Emberizidae	Passeriformes	Aves	1	https://www.xeno-canto.org
Ammodramus_nelsoni	Emberizidae	Passeriformes	Aves	1	Twaddle, 2012; https://www.xeno-canto.org
Ammodramus_savannarum	Emberizidae	Passeriformes	Aves	1	Dewey, 2009d; https://www.xeno-canto.org
Calamospiza_melanocorys	Emberizidae	Passeriformes	Aves	1	https://www.xeno-canto.org
Chondestes_grammacus	Emberizidae	Passeriformes	Aves	1	https://www.xeno-canto.org
Emberiza_citrinella	Emberizidae	Passeriformes	Aves	1	https://www.xeno-canto.org
Emberiza_hortulana	Emberizidae	Passeriformes	Aves	1	https://www.xeno-canto.org
Emberiza_rustica	Emberizidae	Passeriformes	Aves	1	https://www.xeno-canto.org
Emberiza_schoeniclus	Emberizidae	Passeriformes	Aves	1	https://www.xeno-canto.org
Emberiza_striolata	Emberizidae	Passeriformes	Aves	1	https://www.xeno-canto.org
Junco_hyemalis	Emberizidae	Passeriformes	Aves	1	Carroll, 2004; https://www.xeno-canto.org
Melospiza_georgiana	Emberizidae	Passeriformes	Aves	1	https://www.xeno-canto.org
Melospiza_lincolnii	Emberizidae	Passeriformes	Aves	1	https://www.xeno-canto.org
Melospiza_melodia	Emberizidae	Passeriformes	Aves	1	Gomez, 2000; https://www.xeno-canto.org
Miliaria_calandra	Emberizidae	Passeriformes	Aves	1	https://www.xeno-canto.org
Passerculus_sandwichensis	Emberizidae	Passeriformes	Aves	1	https://www.xeno-canto.org
Passerella_iliaca	Emberizidae	Passeriformes	Aves	1	Kilgore, 2004; https://www.xeno-canto.org
Pipilo_chlorurus	Emberizidae	Passeriformes	Aves	1	https://www.xeno-canto.org
Pooecetes_gramineus	Emberizidae	Passeriformes	Aves	1	https://www.xeno-canto.org
Spiza_americana	Emberizidae	Passeriformes	Aves	1	https://www.xeno-canto.org
Spizella_arborea	Emberizidae	Passeriformes	Aves	1	Travis, 2002
Spizella_breweri	Emberizidae	Passeriformes	Aves	1	https://www.xeno-canto.org
Spizella_pallida	Emberizidae	Passeriformes	Aves	1	Knapton, 1982; https://www.xeno-canto.org
Spizella_passerina	Emberizidae	Passeriformes	Aves	1	Dewey, 2009e; https://www.xeno-canto.org
Spizella_pusilla	Emberizidae	Passeriformes	Aves	1	Dewey, 2009f; https://www.xeno-canto.org
Zonotrichia_albicollis	Emberizidae	Passeriformes	Aves	1	Falls, 1988; Galanti, 2002; https://www.xeno-canto.org
Zonotrichia_leucophrys	Emberizidae	Passeriformes	Aves	1	Nelson and Soha, 2004; https://www.xeno-canto.org
Zonotrichia_querula	Emberizidae	Passeriformes	Aves	1	Roth, 2011; https://www.xeno-canto.org
Cryptospiza_reichenovii	Estrildidae	Passeriformes	Aves	1	https://www.xeno-canto.org
Estrilda_troglodytes	Estrildidae	Passeriformes	Aves	1	https://www.xeno-canto.org
Lonchura_striata	Estrildidae	Passeriformes	Aves	1	https://www.xeno-canto.org
Taeniopygia_guttata	Estrildidae	Passeriformes	Aves	1	White, 2007; https://www.xeno-canto.org
Uraeginthus_bengalus	Estrildidae	Passeriformes	Aves	1	https://www.xeno-canto.org
Psarisomus_dalhousiae	Eurylaimidae	Passeriformes	Aves	1	https://www.xeno-canto.org
Smithornis_rufolateralis	Eurylaimidae	Passeriformes	Aves	1	https://www.xeno-canto.org
Formicarius_colma	Formicariidae	Passeriformes	Aves	1	https://www.xeno-canto.org
Carduelis_chloris	Fringillidae	Passeriformes	Aves	1	https://www.xeno-canto.org
Carduelis_flammea	Fringillidae	Passeriformes	Aves	1	https://www.xeno-canto.org
Carduelis_spinus	Fringillidae	Passeriformes	Aves	1	https://www.xeno-canto.org
Carduelis_tristis	Fringillidae	Passeriformes	Aves	1	Nicholas and Kent, 2017
Carpodacus_erythrinus	Fringillidae	Passeriformes	Aves	1	https://www.xeno-canto.org
Coccothraustes_coccothraustes	Fringillidae	Passeriformes	Aves	1	https://www.xeno-canto.org
Fringilla_coelebs	Fringillidae	Passeriformes	Aves	1	https://www.xeno-canto.org
Fringilla_montifringilla	Fringillidae	Passeriformes	Aves	1	Essian, 2014; https://www.xeno-canto.org
Loxia_curvirostra	Fringillidae	Passeriformes	Aves	1	Dewey, 2009g; https://www.xeno-canto.org
Pyrrhula_pyrrhula	Fringillidae	Passeriformes	Aves	1	https://www.xeno-canto.org
Serinus_flaviventris	Fringillidae	Passeriformes	Aves	1	https://www.xeno-canto.org
Serinus_mozambicus	Fringillidae	Passeriformes	Aves	1	Lambert, 2007
Serinus_serinus	Fringillidae	Passeriformes	Aves	1	https://www.xeno-canto.org
Dendrexetastes_rufigula	Furnariidae	Passeriformes	Aves	1	https://www.xeno-canto.org
Dendroplex_picus	Furnariidae	Passeriformes	Aves	1	https://www.xeno-canto.org
Furnarius_rufus	Furnariidae	Passeriformes	Aves	1	https://www.xeno-canto.org
Gyalophylax_hellmayri	Furnariidae	Passeriformes	Aves	1	https://www.xeno-canto.org
Synallaxis_azarae	Furnariidae	Passeriformes	Aves	1	https://www.xeno-canto.org
Xiphocolaptes_albicollis	Furnariidae	Passeriformes	Aves	1	https://www.xeno-canto.org
Grallaria_varia	Grallariidae	Passeriformes	Aves	1	https://www.xeno-canto.org
Hirundo_rustica	Hirundinidae	Passeriformes	Aves	1	Roth, 2002; https://www.xeno-canto.org
Petrochelidon_fulva	Hirundinidae	Passeriformes	Aves	1	https://www.xeno-canto.org
Petrochelidon_pyrrhonota	Hirundinidae	Passeriformes	Aves	1	Tulppo, 2017; https://www.xeno-canto.org
Tachycineta_thalassina	Hirundinidae	Passeriformes	Aves	1	https://www.xeno-canto.org
Agelaius_phoeniceus	Icteridae	Passeriformes	Aves	1	Rosenthal, 2004; https://www.xeno-canto.org
Dolichonyx_oryzivorus	Icteridae	Passeriformes	Aves	1	https://www.xeno-canto.org
Icterus_galbula	Icteridae	Passeriformes	Aves	1	Kennedy, 2001; https://www.xeno-canto.org
Icterus_gularis	Icteridae	Passeriformes	Aves	1	Ihnacik, 2005; https://www.xeno-canto.org
Icterus_parisorum	Icteridae	Passeriformes	Aves	1	https://www.xeno-canto.org
Psarocolius_montezuma	Icteridae	Passeriformes	Aves	1	https://www.xeno-canto.org
Sturnella_magna	Icteridae	Passeriformes	Aves	1	Dexheimer, 2006; https://www.xeno-canto.org
Sturnella_neglecta	Icteridae	Passeriformes	Aves	1	https://www.xeno-canto.org
Corvinella_corvina	Laniidae	Passeriformes	Aves	1	https://www.xeno-canto.org
Lanius_collurio	Laniidae	Passeriformes	Aves	1	https://www.xeno-canto.org
Lanius_excubitor	Laniidae	Passeriformes	Aves	1	McHugh, 2013; https://www.xeno-canto.org
Lanius_excubitoroides	Laniidae	Passeriformes	Aves	1	https://www.xeno-canto.org
Lanius_senator	Laniidae	Passeriformes	Aves	1	https://www.xeno-canto.org
Garrulax_milleti	Leiothrichidae	Passeriformes	Aves	1	https://www.xeno-canto.org
Tchagra_minutus	Malaconotidae	Passeriformes	Aves	1	https://www.xeno-canto.org
Malurus_melanocephalus	Maluridae	Passeriformes	Aves	1	https://www.xeno-canto.org
Melanocharis_nigra	Melanocharitidae	Passeriformes	Aves	1	https://www.xeno-canto.org
Melanopareia_maximiliani	Melanopareiidae	Passeriformes	Aves	1	https://www.xeno-canto.org
Epthianura_tricolor	Meliphagidae	Passeriformes	Aves	1	https://www.xeno-canto.org
Manorina_melanocephala	Meliphagidae	Passeriformes	Aves	1	Holt et al., 2017; https://www.xeno-canto.org
Melithreptus_lunatus	Meliphagidae	Passeriformes	Aves	1	https://www.xeno-canto.org
Menura_novaehollandiae	Menuridae	Passeriformes	Aves	1	https://www.xeno-canto.org
Mimus_patagonicus	Mimidae	Passeriformes	Aves	1	https://www.xeno-canto.org
Mimus_polyglottos	Mimidae	Passeriformes	Aves	1	Breitmeyer, 2004; https://www.xeno-canto.org
Oreoscoptes_montanus	Mimidae	Passeriformes	Aves	1	https://www.xeno-canto.org
Toxostoma_curvirostre	Mimidae	Passeriformes	Aves	1	https://www.xeno-canto.org
Toxostoma_redivivum	Mimidae	Passeriformes	Aves	1	Cody et al., 2016; https://www.xeno-canto.org
Chasiempis_sandwichensis	Monarchidae	Passeriformes	Aves	1	https://www.xeno-canto.org
Grallina_cyanoleuca	Monarchidae	Passeriformes	Aves	1	https://www.xeno-canto.org
Terpsiphone_viridis	Monarchidae	Passeriformes	Aves	1	https://www.xeno-canto.org
Anthus_pratensis	Motacillidae	Passeriformes	Aves	1	Camfield, 2004; https://www.xeno-canto.org
Anthus_rubescens	Motacillidae	Passeriformes	Aves	1	Camfield, 2004a; https://www.xeno-canto.org
Motacilla_alba	Motacillidae	Passeriformes	Aves	1	Camfield, 2004a; https://www.xeno-canto.org
Motacilla_cinerea	Motacillidae	Passeriformes	Aves	1	Camfield, 2004a; https://www.xeno-canto.org
Motacilla_flava	Motacillidae	Passeriformes	Aves	1	Camfield, 2004a; https://www.xeno-canto.org
Cercomela_fusca	Muscicapidae	Passeriformes	Aves	1	https://www.xeno-canto.org
Dumetella_carolinensis	Muscicapidae	Passeriformes	Aves	1	Pinkoski, 2001; https://www.xeno-canto.org
Erithacus_rubecula	Muscicapidae	Passeriformes	Aves	1	https://www.xeno-canto.org
Ficedula_hypoleuca	Muscicapidae	Passeriformes	Aves	1	Dakota, 2009b; https://www.xeno-canto.org
Ficedula_parva	Muscicapidae	Passeriformes	Aves	1	https://www.xeno-canto.org
Luscinia_megarhynchos	Muscicapidae	Passeriformes	Aves	1	Song, 2008; https://www.xeno-canto.org
Luscinia_svecica	Muscicapidae	Passeriformes	Aves	1	https://www.xeno-canto.org
Muscicapa_ferruginea	Muscicapidae	Passeriformes	Aves	1	https://www.xeno-canto.org
Muscicapa_striata	Muscicapidae	Passeriformes	Aves	1	https://www.xeno-canto.org
Oenanthe_oenanthe	Muscicapidae	Passeriformes	Aves	1	https://www.xeno-canto.org
Phoenicurus_phoenicurus	Muscicapidae	Passeriformes	Aves	1	https://www.xeno-canto.org
Rhyacornis_fuliginosa	Muscicapidae	Passeriformes	Aves	1	https://www.xeno-canto.org
Anthreptes_fraseri	Nectariniidae	Passeriformes	Aves	1	https://www.xeno-canto.org
Nectarinia_afra	Nectariniidae	Passeriformes	Aves	1	https://www.xeno-canto.org
Nectarinia_olivacea	Nectariniidae	Passeriformes	Aves	1	https://www.xeno-canto.org
Daphoenositta_chrysoptera	Neosittidae	Passeriformes	Aves	1	https://www.xeno-canto.org
Oriolus_auratus	Oriolidae	Passeriformes	Aves	1	https://www.xeno-canto.org
Oriolus_larvatus	Oriolidae	Passeriformes	Aves	1	https://www.xeno-canto.org
Oriolus_xanthonotus	Oriolidae	Passeriformes	Aves	1	https://www.xeno-canto.org
Sphecotheres_viridis	Oriolidae	Passeriformes	Aves	1	https://www.xeno-canto.org
Melampitta_gigantea	Orthonychidae	Passeriformes	Aves	1	http://avocet.zoology.msu.edu/recordings/10544
Melampitta_lugubris	Orthonychidae	Passeriformes	Aves	1	https://www.xeno-canto.org
Orthonyx_spaldingii	Orthonychidae	Passeriformes	Aves	1	https://www.xeno-canto.org
Orthonyx_temminckii	Orthonychidae	Passeriformes	Aves	1	https://www.xeno-canto.org
Colluricincla_harmonica	Pachycephalidae	Passeriformes	Aves	1	https://www.xeno-canto.org
Falcunculus_frontatus	Pachycephalidae	Passeriformes	Aves	1	https://www.xeno-canto.org
Oreoica_gutturalis	Pachycephalidae	Passeriformes	Aves	1	https://www.xeno-canto.org
Pachycephala_rufiventris	Pachycephalidae	Passeriformes	Aves	1	https://www.xeno-canto.org
Paradisaea_raggiana	Paradisaeidae	Passeriformes	Aves	1	https://www.xeno-canto.org
Acanthiza_reguloides	Pardalotidae	Passeriformes	Aves	1	https://www.xeno-canto.org
Pardalotus_punctatus	Pardalotidae	Passeriformes	Aves	1	https://www.xeno-canto.org
Pardalotus_striatus	Pardalotidae	Passeriformes	Aves	1	https://www.xeno-canto.org
Baeolophus_inornatus	Paridae	Passeriformes	Aves	1	https://www.xeno-canto.org
Baeolophus_wollweberi	Paridae	Passeriformes	Aves	1	https://www.xeno-canto.org
Parus_ater	Paridae	Passeriformes	Aves	1	https://www.xeno-canto.org
Parus_atricapillus	Paridae	Passeriformes	Aves	1	Roof, 2011
Parus_carolinensis	Paridae	Passeriformes	Aves	1	Dewey, 2005
Parus_major	Paridae	Passeriformes	Aves	1	https://www.xeno-canto.org
Dendroica_coronata	Parulidae	Passeriformes	Aves	1	https://www.xeno-canto.org
Dendroica_magnolia	Parulidae	Passeriformes	Aves	1	Neuser, 2003
Dendroica_pensylvanica	Parulidae	Passeriformes	Aves	1	Swiderek, 1999
Dendroica_petechia	Parulidae	Passeriformes	Aves	1	Kadlec, 2003
Geothlypis_trichas	Parulidae	Passeriformes	Aves	1	Loiselle, 2001; https://www.xeno-canto.org
Icteria_virens	Parulidae	Passeriformes	Aves	1	Brown, 2014; https://www.xeno-canto.org
Mniotilta_varia	Parulidae	Passeriformes	Aves	1	Foster, 2001; https://www.xeno-canto.org
Myioborus_pictus	Parulidae	Passeriformes	Aves	1	Perez, 2017; https://www.xeno-canto.org
Parula_americana	Parulidae	Passeriformes	Aves	1	Moldenhauer and Regelski, 1996
Seiurus_noveboracensis	Parulidae	Passeriformes	Aves	1	https://www.xeno-canto.org
Setophaga_ruticilla	Parulidae	Passeriformes	Aves	1	Sterling, 2011a; https://www.xeno-canto.org
Vermivora_peregrina	Parulidae	Passeriformes	Aves	1	Atwood, 2006
Vermivora_ruficapilla	Parulidae	Passeriformes	Aves	1	http://www.wikiwand.com/en/Nashville_warbler
Passer_domesticus	Passeridae	Passeriformes	Aves	1	Roof, 2001; https://www.xeno-canto.org
Passer_griseus	Passeridae	Passeriformes	Aves	1	https://www.xeno-canto.org
Passer_montanus	Passeridae	Passeriformes	Aves	1	https://www.xeno-canto.org
Petronia_petronia	Passeridae	Passeriformes	Aves	1	https://www.xeno-canto.org
Eopsaltria_australis	Petroicidae	Passeriformes	Aves	1	https://www.xeno-canto.org
Melanodryas_cucullata	Petroicidae	Passeriformes	Aves	1	https://www.xeno-canto.org
Philepitta_castanea	Philepittidae	Passeriformes	Aves	1	Camfield, 2004b; https://www.xeno-canto.org
Phylloscopus_borealis	Phylloscopidae	Passeriformes	Aves	1	https://www.xeno-canto.org
Phylloscopus_collybita	Phylloscopidae	Passeriformes	Aves	1	https://www.xeno-canto.org
Phylloscopus_schwarzi	Phylloscopidae	Passeriformes	Aves	1	https://www.xeno-canto.org
Phylloscopus_sibilatrix	Phylloscopidae	Passeriformes	Aves	1	https://www.xeno-canto.org
Phylloscopus_trochilus	Phylloscopidae	Passeriformes	Aves	1	https://www.xeno-canto.org
Picathartes_oreas	Picathartidae	Passeriformes	Aves	1	http://www.wikiwand.com/en/Grey-necked_rockfowl
Lepidothrix_coronata	Pipridae	Passeriformes	Aves	1	https://www.xeno-canto.org
Pitta_sordida	Pittidae	Passeriformes	Aves	1	https://www.xeno-canto.org
Bubalornis_albirostris	Ploceidae	Passeriformes	Aves	1	https://www.xeno-canto.org
Euplectes_progne	Ploceidae	Passeriformes	Aves	1	https://www.xeno-canto.org
Ploceus_cucullatus	Ploceidae	Passeriformes	Aves	1	https://www.xeno-canto.org
Polioptila_caerulea	Polioptilidae	Passeriformes	Aves	1	https://www.xeno-canto.org
Pomatostomus_halli	Pomatostomidae	Passeriformes	Aves	1	https://www.xeno-canto.org
Pomatostomus_isidorei	Pomatostomidae	Passeriformes	Aves	1	http://avocet.zoology.msu.edu/recordings/3687
Prionops_plumatus	Prionopidae	Passeriformes	Aves	1	https://www.xeno-canto.org
Modulatrix_stictigula	Promeropidae	Passeriformes	Aves	1	https://www.xeno-canto.org
Promerops_cafer	Promeropidae	Passeriformes	Aves	1	https://www.xeno-canto.org
Prunella_collaris	Prunellidae	Passeriformes	Aves	1	https://www.xeno-canto.org
Phainopepla_nitens	Ptilogonatidae	Passeriformes	Aves	1	https://www.xeno-canto.org
Ailuroedus_melanotis	Ptilonorhynchidae	Passeriformes	Aves	1	https://www.xeno-canto.org
Pycnonotus_barbatus	Pycnonotidae	Passeriformes	Aves	1	https://www.xeno-canto.org
Regulus_calendula	Regulidae	Passeriformes	Aves	1	https://www.xeno-canto.org
Regulus_regulus	Regulidae	Passeriformes	Aves	1	https://www.xeno-canto.org
Regulus_satrapa	Regulidae	Passeriformes	Aves	1	https://www.xeno-canto.org
Anthoscopus_minutus	Remizidae	Passeriformes	Aves	1	https://www.xeno-canto.org
Remiz_pendulinus	Remizidae	Passeriformes	Aves	1	https://www.xeno-canto.org
Pteroptochos_tarnii	Rhinocryptidae	Passeriformes	Aves	1	https://www.xeno-canto.org
Scytalopus_magellanicus	Rhinocryptidae	Passeriformes	Aves	1	https://www.xeno-canto.org
Rhipidura_fuliginosa	Rhipiduridae	Passeriformes	Aves	1	https://www.xeno-canto.org
Sitta_canadensis	Sittidae	Passeriformes	Aves	1	Sands, 2003; https://www.xeno-canto.org
Elminia_nigromitrata	Stenostiridae	Passeriformes	Aves	1	https://www.xeno-canto.org
Acridotheres_tristis	Sturnidae	Passeriformes	Aves	1	Lin, 2007; https://www.xeno-canto.org
Lamprotornis_purpuroptera	Sturnidae	Passeriformes	Aves	1	https://www.xeno-canto.org
Onychognathus_fulgidus	Sturnidae	Passeriformes	Aves	1	https://www.xeno-canto.org
Poeoptera_lugubris	Sturnidae	Passeriformes	Aves	1	http://www.wikiwand.com/en/Narrow-tailed_starling
Sturnus_vulgaris	Sturnidae	Passeriformes	Aves	1	Chow, 2000; https://www.xeno-canto.org
Sylvia_cantillans	Sylviidae	Passeriformes	Aves	1	https://www.xeno-canto.org
Sylvia_communis	Sylviidae	Passeriformes	Aves	1	https://www.xeno-canto.org
Sylvia_curruca	Sylviidae	Passeriformes	Aves	1	https://www.xeno-canto.org
Sylvia_nana	Sylviidae	Passeriformes	Aves	1	https://www.xeno-canto.org
Sylvia_nisoria	Sylviidae	Passeriformes	Aves	1	https://www.xeno-canto.org
Cercomacra_cinerascens	Thamnophilidae	Passeriformes	Aves	1	https://www.xeno-canto.org
Thamnophilus_nigrocinereus	Thamnophilidae	Passeriformes	Aves	1	https://www.xeno-canto.org
Tiaris_canorus	Thraupidae	Passeriformes	Aves	1	https://www.xeno-canto.org
Erpornis_zantholeuca	Timaliidae	Passeriformes	Aves	1	https://www.xeno-canto.org
Turdoides_plebejus	Timaliidae	Passeriformes	Aves	1	https://www.xeno-canto.org
Tityra_semifasciata	Tityridae	Passeriformes	Aves	1	https://www.xeno-canto.org
Cistothorus_palustris	Troglodytidae	Passeriformes	Aves	1	https://www.xeno-canto.org
Cistothorus_platensis	Troglodytidae	Passeriformes	Aves	1	Herkert, et al., 2001; https://www.xeno-canto.org
Troglodytes_aedon	Troglodytidae	Passeriformes	Aves	1	Brown, 2001; https://www.xeno-canto.org
Troglodytes_troglodytes	Troglodytidae	Passeriformes	Aves	1	Dakota, 2009c; https://www.xeno-canto.org
Catharus_bicknelli	Turdidae	Passeriformes	Aves	1	https://www.xeno-canto.org
Catharus_fuscescens	Turdidae	Passeriformes	Aves	1	https://www.xeno-canto.org
Catharus_guttatus	Turdidae	Passeriformes	Aves	1	https://www.xeno-canto.org
Catharus_minimus	Turdidae	Passeriformes	Aves	1	https://www.xeno-canto.org
Catharus_ustulatus	Turdidae	Passeriformes	Aves	1	https://www.xeno-canto.org
Hylocichla_mustelina	Turdidae	Passeriformes	Aves	1	Lesperance, 2002; https://www.xeno-canto.org
Turdus_merula	Turdidae	Passeriformes	Aves	1	Mattson, 2018; https://www.xeno-canto.org
Turdus_migratorius	Turdidae	Passeriformes	Aves	1	Middlebrook, 2001; https://www.xeno-canto.org
Turdus_philomelos	Turdidae	Passeriformes	Aves	1	https://www.xeno-canto.org
Contopus_cooperi	Tyrannidae	Passeriformes	Aves	1	https://www.xeno-canto.org
Contopus_sordidulus	Tyrannidae	Passeriformes	Aves	1	Gasparella, 2004; https://www.xeno-canto.org
Contopus_virens	Tyrannidae	Passeriformes	Aves	1	Clowser, 2017; https://www.xeno-canto.org
Empidonax_minimus	Tyrannidae	Passeriformes	Aves	1	https://www.xeno-canto.org
Empidonax_traillii	Tyrannidae	Passeriformes	Aves	1	Brazil and Martina, 2014; https://www.xeno-canto.org
Mecocerculus_leucophrys	Tyrannidae	Passeriformes	Aves	1	https://www.xeno-canto.org
Mionectes_macconnelli	Tyrannidae	Passeriformes	Aves	1	https://www.xeno-canto.org
Myiodynastes_maculatus	Tyrannidae	Passeriformes	Aves	1	https://www.xeno-canto.org
Myiornis_ecaudatus	Tyrannidae	Passeriformes	Aves	1	https://www.xeno-canto.org
Pitangus_sulphuratus	Tyrannidae	Passeriformes	Aves	1	https://www.xeno-canto.org
Pseudocolopteryx_acutipennis	Tyrannidae	Passeriformes	Aves	1	https://www.xeno-canto.org
Pyrocephalus_rubinus	Tyrannidae	Passeriformes	Aves	1	https://www.xeno-canto.org
Tachuris_rubrigastra	Tyrannidae	Passeriformes	Aves	1	https://www.xeno-canto.org
Tyrannus_dominicensis	Tyrannidae	Passeriformes	Aves	1	https://www.xeno-canto.org
Tyrannus_forficatus	Tyrannidae	Passeriformes	Aves	1	https://www.xeno-canto.org
Tyrannus_tyrannus	Tyrannidae	Passeriformes	Aves	1	Dewey, 2009h; https://www.xeno-canto.org
Vanga_curvirostris	Vangidae	Passeriformes	Aves	1	https://www.xeno-canto.org
Vidua_macroura	Viduidae	Passeriformes	Aves	1	https://www.xeno-canto.org
Vidua_paradisaea	Viduidae	Passeriformes	Aves	1	https://www.xeno-canto.org
Vireo_griseus	Vireonidae	Passeriformes	Aves	1	Sterling, 2011b; https://www.xeno-canto.org
Vireo_olivaceus	Vireonidae	Passeriformes	Aves	1	Sterling, 2011c; https://www.xeno-canto.org
Vireo_philadelphicus	Vireonidae	Passeriformes	Aves	1	Sterling, 2011d; https://www.xeno-canto.org
Zosterops_abyssinicus	Zosteropidae	Passeriformes	Aves	1	https://www.xeno-canto.org
Zosterops_senegalensis	Zosteropidae	Passeriformes	Aves	1	https://www.xeno-canto.org
Anhinga_anhinga	Anhingidae	Pelecaniformes	Aves	1	Kearns, 2009; https://www.xeno-canto.org
Ardea_herodias	Ardeidae	Pelecaniformes	Aves	1	Naumann, 2011; https://www.xeno-canto.org
Balaeniceps_rex	Balaenicipitidae	Pelecaniformes	Aves	1	Steffen, 2007
Pelecanus_occidentalis	Pelecanidae	Pelecaniformes	Aves	1	Scott, 2012; https://www.xeno-canto.org
Phaethon_rubricauda	Phaethontidae	Pelecaniformes	Aves	1	https://www.xeno-canto.org
Scopus_umbretta	Scopidae	Pelecaniformes	Aves	1	https://www.xeno-canto.org
Fregata_magnificens	Sulidae	Pelecaniformes	Aves	1	Calcutt, 2006; https://www.xeno-canto.org
Phoenicopterus_ruber	Phoenicopteridae	Phoenicopteriformes	Aves	1	Mathevon, 1997; https://www.xeno-canto.org
Bucorvus_cafer	Bucerotidae	Piciformes	Aves	1	http://www.wikiwand.com/en/Southern_ground_hornbill
Tockus_erythrorhynchus	Bucerotidae	Piciformes	Aves	1	https://www.xeno-canto.org
Baeopogon_indicator	Indicatoridae	Piciformes	Aves	1	https://www.xeno-canto.org
Indicator_minor	Indicatoridae	Piciformes	Aves	1	https://www.xeno-canto.org
Trachyphonus_darnaudii	Lybiidae	Piciformes	Aves	1	https://www.xeno-canto.org
Tricholaema_diademata	Lybiidae	Piciformes	Aves	1	https://www.xeno-canto.org
Megalaima_virens	Megalaimidae	Piciformes	Aves	1	http://www.wikiwand.com/en/Great_barbet
Dendrocopos_leucotos	Picidae	Piciformes	Aves	1	Bianchi, 2007
Dendrocopos_major	Picidae	Piciformes	Aves	1	https://www.xeno-canto.org
Dendrocopos_medius	Picidae	Piciformes	Aves	1	Robles et al., 2008
Dendropicos_fuscescens	Picidae	Piciformes	Aves	1	https://www.xeno-canto.org
Dryocopus_martius	Picidae	Piciformes	Aves	1	https://www.xeno-canto.org
Geocolaptes_olivaceus	Picidae	Piciformes	Aves	1	https://www.xeno-canto.org
Jynx_torquilla	Picidae	Piciformes	Aves	1	https://www.xeno-canto.org
Melanerpes_erythrocephalus	Picidae	Piciformes	Aves	1	Axley, 2002; https://www.xeno-canto.org
Melanerpes_uropygialis	Picidae	Piciformes	Aves	1	https://www.xeno-canto.org
Nesoctites_micromegas	Picidae	Piciformes	Aves	1	https://www.xeno-canto.org
Picoides_tridactylus	Picidae	Piciformes	Aves	1	Sprengelmeyer, 2014; https://www.xeno-canto.org
Sphyrapicus_nuchalis	Picidae	Piciformes	Aves	1	https://www.xeno-canto.org
Sphyrapicus_ruber	Picidae	Piciformes	Aves	1	Stoffer, 2015; https://www.xeno-canto.org
Sphyrapicus_varius	Picidae	Piciformes	Aves	1	de Guia, 2001; https://www.xeno-canto.org
Andigena_laminirostris	Ramphastidae	Piciformes	Aves	1	https://www.xeno-canto.org
Aulacorhynchus_prasinus	Ramphastidae	Piciformes	Aves	1	https://www.xeno-canto.org
Ramphastos_sulfuratus	Ramphastidae	Piciformes	Aves	1	https://www.xeno-canto.org
Aechmophorus_occidentalis	Podicipedidae	Podicipediformes	Aves	1	https://www.xeno-canto.org
Podilymbus_podiceps	Podicipedidae	Podicipediformes	Aves	1	Smith, 2003; https://www.xeno-canto.org
Phoebastria_nigripes	Diomedeidae	Procellariformes	Aves	1	https://www.xeno-canto.org
Hydrobates_pelagicus	Hydrobatidae	Procellariformes	Aves	1	https://www.xeno-canto.org
Oceanodroma_castro	Hydrobatidae	Procellariformes	Aves	1	https://www.xeno-canto.org
Pelagodroma_marina	Hydrobatidae	Procellariformes	Aves	1	https://www.xeno-canto.org
Pelecanoides_urinatrix	Pelecanoididae	Procellariformes	Aves	1	Dewey, 2009i; https://www.xeno-canto.org
Fulmarus_glacialis	Procellariidae	Procellariformes	Aves	1	Dewey, 2009j; https://www.xeno-canto.org
Pterodroma_hypoleuca	Procellariidae	Procellariformes	Aves	1	https://www.xeno-canto.org
Pterodroma_sandwichensis	Procellariidae	Procellariformes	Aves	1	https://www.xeno-canto.org
Puffinus_griseus	Procellariidae	Procellariformes	Aves	1	Warham, 1988
Cacatua_galerita	Cacatuidae	Psittaciformes	Aves	1	Thomas, 2007; https://www.xeno-canto.org
Cacatua_sulphurea	Cacatuidae	Psittaciformes	Aves	1	https://www.xeno-canto.org
Nymphicus_hollandicus	Cacatuidae	Psittaciformes	Aves	1	Newmyer, 2011; https://www.xeno-canto.org
Nestor_notabilis	Nestoridae	Psittaciformes	Aves	1	Williams, 2001; https://www.xeno-canto.org
Agapornis_lilianae	Psittacidae	Psittaciformes	Aves	1	https://www.xeno-canto.org
Agapornis_taranta	Psittacidae	Psittaciformes	Aves	1	https://www.xeno-canto.org
Anodorhynchus_hyacinthinus	Psittacidae	Psittaciformes	Aves	1	https://www.xeno-canto.org
Anodorhynchus_leari	Psittacidae	Psittaciformes	Aves	1	https://www.xeno-canto.org
Ara_chloropterus	Psittacidae	Psittaciformes	Aves	1	https://www.xeno-canto.org
Bolborhynchus_lineola	Psittacidae	Psittaciformes	Aves	1	https://www.xeno-canto.org
Corythaeola_cristata	Psittacidae	Psittaciformes	Aves	1	https://www.xeno-canto.org
Poicephalus_robustus	Psittacidae	Psittaciformes	Aves	1	https://www.xeno-canto.org
Psittacus_erithacus	Psittacidae	Psittaciformes	Aves	1	Holman, 2008; https://www.xeno-canto.org
Agapornis_roseicollis	Psittaculidae	Psittaciformes	Aves	1	https://www.xeno-canto.org
Eos_squamata	Psittaculidae	Psittaciformes	Aves	1	https://www.xeno-canto.org
Loriculus_stigmatus	Psittaculidae	Psittaciformes	Aves	1	https://www.xeno-canto.org
Melopsittacus_undulatus	Psittaculidae	Psittaciformes	Aves	1	Farabaugh et al., 1994; https://www.xeno-canto.org
Pezoporus_occidentalis	Psittaculidae	Psittaciformes	Aves	1	https://www.xeno-canto.org
Trichoglossus_chlorolepidotus	Psittaculidae	Psittaciformes	Aves	1	https://www.xeno-canto.org
Trichoglossus_haematodus	Psittaculidae	Psittaciformes	Aves	1	https://www.xeno-canto.org
Coracopsis_vasa	Psittrichasiidae	Psittaciformes	Aves	1	https://www.xeno-canto.org
Rhea_americana	Rheidae	Rheiformes	Aves	1	Hodges, 2018; https://www.xeno-canto.org
Spheniscus_humboldti	Spheniscidae	Sphenisciformes	Aves	1	Nissley, 2015
Aegolius_acadicus	Strigidae	Strigiformes	Aves	1	Yan, 2001; https://www.xeno-canto.org
Asio_otus	Strigidae	Strigiformes	Aves	1	Ivory, 1999; https://www.xeno-canto.org
Bubo_bubo	Strigidae	Strigiformes	Aves	1	Cantrell, 2004; https://www.xeno-canto.org
Glaucidium_brasilianum	Strigidae	Strigiformes	Aves	1	Rauss, 2004; https://www.xeno-canto.org
Glaucidium_capense	Strigidae	Strigiformes	Aves	1	https://www.xeno-canto.org
Ketupa_zeylonensis	Strigidae	Strigiformes	Aves	1	https://www.xeno-canto.org
Megascops_asio	Strigidae	Strigiformes	Aves	1	Nagy and Rockwell, 2012; https://www.xeno-canto.org
Megascops_trichopsis	Strigidae	Strigiformes	Aves	1	https://www.xeno-canto.org
Otus_flammeolus	Strigidae	Strigiformes	Aves	1	Barnes and Belthoff,2008
Otus_scops	Strigidae	Strigiformes	Aves	1	https://www.xeno-canto.org
Strix_aluco	Strigidae	Strigiformes	Aves	1	Diaz, 2011; https://www.xeno-canto.org
Surnia_ulula	Strigidae	Strigiformes	Aves	1	Kalokhe, 2003; https://www.xeno-canto.org
Tyto_alba	Tytonidae	Strigiformes	Aves	1	Harris, 2002; https://www.xeno-canto.org
Crypturellus_soui	Tinamidae	Tinamiformes	Aves	1	https://www.xeno-canto.org
Crypturellus_variegatus	Tinamidae	Tinamiformes	Aves	1	https://www.xeno-canto.org
Tinamus_major	Tinamidae	Tinamiformes	Aves	1	https://www.xeno-canto.org
Apaloderma_narina	Trogonidae	Trogoniformes	Aves	1	https://www.xeno-canto.org
Trogon_elegans	Trogonidae	Trogoniformes	Aves	1	https://www.xeno-canto.org
Trogon_personatus	Trogonidae	Trogoniformes	Aves	1	https://www.xeno-canto.org

## Sheet: References
Literature Cited (Acoustic communication data references)
Aitkin, L. M., Nelson, J.E. (1989) Peripheral and Central Auditory Specialization in a Gliding Marsupial, the Feathertail Glider, Acrobates pygmaeus, Brain Behav Evol 33, 325-333.
Albert, J. (2008) "Pituophis catenifer" (On-line), Animal Diversity Web.
Albert, S. (1977) Eleutherodactylus alcoae, Catalogue of American Amphibians and Reptiles, 192.191.
Alonso, J. B., Cabrera, J., Shyamnani, R., Travieso, C. M., Bolanos, F., Garcia, A., Villegas, A., and Wainwright, M. (2017) Automatic anuran identification using noise removal and audio activity detection, Expert Systems with Applications 72, 83-92.
Alonso, R., Rodríguez, A., Hernández, A. (2005) Eleutherodactylus albipes (NCN). Reproduction. Herpetological Review 36, 433.
Amarasinghe, A. A. T., Tiedemann, F., Karunarathna, D. M. S. S. (2011) Calotes nigrilabris Peters, 1860 (Reptilia: Agamidae: Draconinae): a threatened highland agamid lizard in Sri Lanka, Amphibian & Reptile Conservation 5, 90-100.
Amarasinghe, A. A. T., Karunarathna, D. M. S. S., and Fujinuma, J. (2014) A New Calotes Species from Sri Lanka with a Redescription of Calotes Liolepis Boulenger, 1885, Herpetologica 70, 323-338.
Amezquita, A., Hodl, W., Lima, A. P., Castellanos, L., Erdtmann, L., and De Araujo, M. C. (2006) Masking interference and the evolution of the acoustic communication system in the amazonian dendrobatid frog Allobates femoralis, Evolution 60, 1874-1887.
Amos, E. (2017) "Microdipodops megacephalus" (On-line), Animal Diversity Web.
Amram, M. F., Zainudin, R., and Wahid, H. A. (2018) Mating Calls of Selected Sarawak Toads (Amphibia: Anura: Bufonidae), Sains Malaysiana 47, 1-7.
Anderson, R. (2002) "Castor canadensis" (On-line), Animal Diversity Web.
Anderson, S., Woods, C., Morgan, G., Oliver, W. (1983) Geocapromys brownii, Mammalian Species 201, 1-5.
Andrews, J. (2011) "Manis tricuspis" (On-line), Animal Diversity Web.
Anna, T. N. (2014) "Felis catus" (On-line), Animal Diversity Web.
Apostolopoulos, V. (2010) "Choloepus hoffmanni" (On-line), Animal Diversity Web.
Araujo, K. C., Pansonato, A., Oliveira, R.H., Morais, D.H., Carvalho, V.T., Avila, R.W. (2018) Advertisement call and new distribution records from Brazil of Teratohyla midas (Lynch & Duellman, 1973)(Anura, Centrolenidae), Check List 14, 303-308.
Arnold, B. D., and Wilkinson, G. S. (2011) Individual specific contact calls of pallid bats (Antrozous pallidus) attract conspecifics at roosting sites, Behavioral Ecology and Sociobiology 65, 1581-1593.
Arnold, E. N., Ovenden, D. W. (2002) A Field Guide to the Reptiles and Amphibians of Britain and Europe, Sencond ed. ed., Herper Collins, London.
Askay, S. (2000) "Ptilocercus lowii" (On-line), Animal Diversity Web.
Aspetberger, F., Brandsen, D., Jacobs, D. . (2004) Geographic variation in the morphology, echolocation and diet of the little free-tailed bat, Chaerephon pumilus (Molossidae), African Zoology 38, 245-254.
Ast, J. (2003) "Anguidae" (On-line), Animal Diversity Web.
Ast, J. (2003b) "Varanidae" (On-line), Animal Diversity Web.
Atwood, E. (2006) "Vermivora peregrina" (On-line), Animal Diversity Web.
Axley, E. (2002) "Melanerpes erythrocephalus" (On-line), Animal Diversity Web.
Bachert, E., Gunn, R., Dewey, T. (2009) "Acrocephalus arundinaceus" (On-line), Animal Diversity Web.
Baeckens, S., Edwards, S., Huyghe, K., and Van Damme, R. (2015) Chemical signalling in lizards: an interspecific comparison of femoral pore numbers in Lacertidae, Biological Journal of the Linnean Society 114, 44-57.
Baeckens, S., Van Damme, R., and Cooper, W. E. (2017) How phylogeny and foraging ecology drive the level of chemosensory exploration in lizards and snakes, Journal of Evolutionary Biology 30, 627-640.
Baker, H. (2013) "Odobenus rosmarus" (On-line), Animal Diversity Web.
Barker, J., Grigg, G., Tyler, M. (1995) A field guide to Australian frogs. Chipping Norton: Surrey Beatty and Sons. 407 p.
Bandara, I. N. (2012) Territorial and site fidelity behavior of Lyriocephalus scutatus (Agamidae: Draconinae) in Sri Lanka Amphibian & Reptile Conservation 5, 101-113.
Barclay, R. M. R., Fullard, J. H., and Jacobs, D. S. (1999) Variation in the echolocation calls of the hoary bat (Lasiurus cinereus): influence of body size, habitat structure, and geographic location, Canadian Journal of Zoology-Revue Canadienne De Zoologie 77, 530-534.
Barklow, W. E. (2004) Amphibious communication with sound in hippos, Hippopotamus amphibius, Animal Behaviour 68, 1125-1132.
Barnes, K. P., Belthoff, J.R. (2008) Probability of detection of Flammulated Owls using nocturnal broadcast surveys, Journal of Field Ornithology 79, 321-328.
Barnett, K. E., Cocroft, R. B., and Fleishman, L. J. (1999) Possible communication by substrate vibration in a chameleon, Copeia, 225-228.
Bartholomew, P. (2000) "Aneides lugubris" (On-line), Animal Diversity Web.
Batko, K. (2013) "Arizona elegans" (On-line), Animal Diversity Web.
Bauer, A. M. (2013) Geckos: the animal answer guide, The Johns Hopkins University Press, Baltimore.
Baumhofer, E. (2017) "Lemur catta" (On-line), Animal Diversity Web.
Beatson, K. (2011) "Galeopterus variegates" (On-line), Animal Diversity Web.
Bee, M. A., Kozich, C.E., Blackwell, K.J., Gerhardt, H.C. (2008) Individual Variation in Advertisement Calls of Territorial Male Green Frogs, Rana clamitans: Implications for Individual Discrimination, ethology 107, 65-84.
Bell, B. (2010) The Threatened Leiopelmatid Frogs of New Zealand: Natural History Integrates with Conservation, Herpetological Conservation and Biology 5, 515-528.
Berces, M., Moore, P. . (2011) "Atheris squamigera" (On-line), Animal Diversity Web. .
Berg, R. (1999) "Corvus corax" (On-line), Animal Diversity Web.
Bergmann, P. J., and Russell, A. P. (2007) Systematics and biogeography of the widespread Neotropical gekkonid genus Thecadactylus (Squamata), with the description of a new cryptic species, Zoological Journal of the Linnean Society 149, 339-370.
Beukema, W. (2013) Saurodactylus mauritanicus (Duméril & Bibron, 1836). In Moroccoherps. Amphibians and Reptiles of Morocco and Western Sahara. (Martínez, G., León, R., Jiménez-Robles, O., González De la Vega, J. P., Gabari, V., Rebollo, B., Sánchez-Tójar, A., Fernández-Cardenete, J. R., Gállego, J., Ed.).
Bianchi, E. (2007) "Dendrocopos leucotos" (On-line), Animal Diversity Web.
Bignotte-Giro, I., Fong, A., Lopez-Iborra, G.M. (2018) Acoustic niche partitioning in five Cuban frogs of the genus Eleutherodactylus, Amphibia-Reptilia.
Birkett, K., Weidman, K., Woo, Y. (2014) "Vespertilionidae" (On-line), Animal Diversity Web. .
Bleach, I. T., Beckmann, C., Both, C., Brown, G. P., and Shine, R. (2015) Noisy neighbours at the frog pond: effects of invasive cane toads on the calling behaviour of native Australian frogs, Behavioral Ecology and Sociobiology 69, 675-683.
Bobinsky, A. (2004) "Herpetotheres cachinnans" (On-line), Animal Diversity Web.
Boeckle, M., Preininger, D., Hodi, W. (2009) Communication in Noisy Environments i: Acoustic Signals of Staurois Latopalmatus Boulenger 1887, Herpetologica 65, 154-165.
Bohme, W., and Ziegler, T. (2009) A review of iguanian and anguimorph lizard genitalia (Squamata: Chamaeleonidae; Varanoidea, Shinisauridae, Xenosauridae, Anguidae) and their phylogenetic significance: comparisons with molecular data sets, Journal of Zoological Systematics and Evolutionary Research 47, 189-202.
Borowski, A. (2009) "Galea musteloides" (On-line), Animal Diversity Web.
Bosch, A. (2003) "Chelydra serpentina" (On-line), Animal Diversity Web.
Bosch, M., and Marquez, R. (2000) Acoustical interference in the advertisement calls of the midwife toads (Alytes obstetricans and Alytes cisternasii), Behaviour 137, 249-263.
Bouchard, K. (2009a) "Cordylus cataphractus" (On-line), Animal Diversity Web.
Boucher, E. (2007) "Daubentonia madagascariensis" (On-line), Animal Diversity Web. .
Boyd, T. (2006) "Nomascus leucogenys" (On-line), Animal Diversity Web.
Brammer, E. (2018) "Archilochus alexandri" (On-line), Animal Diversity Web.
Branch, L. C. (1993) Social-Organization and Mating System of the Plains Viscacha (Lagostomus-Maximus), J Zool 229, 473-491.
Brandt, Y., and Allen, J. R. (2004) Persistence of individually distinctive display patterns in fatigued side-blotched lizards (Uta stansburiana), Behavioral Ecology and Sociobiology 55, 257-265.
Brazil, E., Martina, S.L. (2014) "Empidonax traillii" (On-line), Animal Diversity Web.
Breitmeyer, E. (2004) "Mimus polyglottos" (On-line), Animal Diversity Web.
Bricklin, R. (2004) "Platanista minor" (On-line), Animal Diversity Web.
Brillet, C. (1993) Behavioural cues in sex recognition by two species of nocturnal lizards: Eublepharis macularius and Paroedura pictus, Amphibia Reptilia, 14, 71- 82.
Brown, D. (2014) "Icteria virens" (On-line), Animal Diversity Web.
Brown, J. (2001) "Troglodytes aedon" (On-line), Animal Diversity Web.
Brusso, K. (2013) "Rhacodactylus ciliatus" (On-line), Animal Diversity Web.
Bruton, M. N. (1977) Feeding, social behaviour and temperature preferences in Agama atra Daudin (Reptilia, Agamidae), Afican Zoology 12, 183-199.
Burns, A. (2013) "Craseonycteris thonglongyai" (On-line), Animal Diversity Web.
Burns, L., Hutzley, V., Laubach, Z. . (2014) "Phyllostomidae" (On-line), Animal Diversity Web.
Burrowes, P. A. (2000) Parental care and sexual selection in the Puerto Rican cave-dwelling frog, Eleutherodactylus cooki, Herpetologica 56, 375-386.
Calcutt, M. (2006) "Fregata magnificens" (On-line), Animal Diversity Web.
Caldart, V. M., Iop, S., and Cechin, S. Z. (2011) Vocalizations of Crossodactylus schmidti Gallardo, 1961 (Anura, Hylodidae): advertisement call and aggressive call, North-Western Journal of Zoology 7, 118-124.
Cale, K. (2012) "Phoca vitulina" (On-line), Animal Diversity Web.
Camfield, A. (2004a) "Motacillidae" (On-line), Animal Diversity Web.
Camfield, A. (2004b) "Philepittidae" (On-line), Animal Diversity Web.
Campbell, J. A., Brodie, E. D., Caviedes-Solis, I. W., De Oca, A. N. M., Luja, V. H., Flores-Villela, O., Garcia-Vazquez, U. O., Sarker, G. C., Wostl, E., and Smith, E. N. (2018) Systematics of the frogs allocated to Sarcohyla bistincta sensu lato (Cope, 1877), with description of a new species from Western Mexico, Zootaxa 4422, 366-384.
Cantrell, J. (2004) "Bubo bubo" (On-line), Animal Diversity Web.
Carroll, A. (2004) "Junco hyemalis" (On-line), Animal Diversity Web.
Cartmell, E., Sewell, J. . (2009) "Orthogeomys cavator" (On-line), Animal Diversity Web.
Casanova, M. (2017) "Bipes biporus" (On-line), Animal Diversity Web.
Case, S. M. (1990) Dewlap and other variation in the lizards Anolis distichus and A. brevirostris (Reptilia: Iguanidae), Biological Journal of the Linnean Society 40, 373-393.
Cason, M. (2009) "Tachyglossus aculeatus" (On-line), Animal Diversity Web.
Cavendish, M. (2008) Exploring Mammals, Marshall Cavendish Corporation, New York.
Chabert, T., Colin, A., Aubin, T., Shacks, V., Bourquin, S. L., Elsey, R. M., Acosta, J. G., and Mathevon, N. (2015) Size does matter: crocodile mothers react more to the voice of smaller offspring, Scientific Reports 5.
Champagne, A. (2006) "Mesocricetus auratus" (On-line), Animal Diversity Web.
Channing, A., and Vences, M. (1999) The advertisement call, breeding biology, description of the tadpole and taxonomic status of Bufo dombensis, a little-known dwarf toad from southern Africa, South African Journal of Zoology 34, 74-79.
Charlton, B. D., Huang, Y., Swaisgood, R. (2009) Vocal discrimination of potential mates by female giant pandas (Ailuropoda melanoleuca), Biology Letters.
Charlton, B. D., Ellis, W.A.H., McKinnon, A.J., Brumm, J., Nilsson, K., Fitch, W.T. (2011) Perception of male caller identity in koalas (Phascolarctos cinereus): acoustic analysis and playback experiments, Plos one 6, e20329.
Charron, S. (2002) "Choeronycteris mexicana" (On-line), Animal Diversity Web.
Chartier, K. (2004) "Microcavia australis" (On-line), Animal Diversity Web.
Chiarello, A., (Ed.) (2008) Sloth ecology: An overview of field studies. The University Press of Florida.
Chick, J. (2013) "Dromiciops gliroides" (On-line), Animal Diversity Web.
Chow, J. (2000) "Sturnus vulgaris" (On-line), Animal Diversity Web.
Chuang, M. F., Kam, Y.C., Bee, M.A. (2016) Quantitative description of the vocal repertoire of the territorial olive frog Babina adenopleura from Taiwan, Bioacoustics 25, 1-18.
Chumchal, M. (2000) "Colinus virginianus" (On-line), Animal Diversity Web.
Claw, F., Vences, M. (2005) A new arboreal microhylid frog of the genus Anodonthyla from south-eastern Madagascar, Spixiana 28, 181-189.
Clement, C. (2015) "Equus caballus" (On-line), Animal Diversity Web.
Cloud, T. L. (2013) Cryptic diversity, evolution, and biogeography of caribbean croaking geckos (Genus: Aristelliger), In Eberly College of Science, The Pennsylvania State University.
Clowser, W. (2017) "Contopus virens" (On-line), Animal Diversity Web.
Cocroft, R. B., McDiarmid, R.W., Jaslow, A.P., Ruiz-Carranza, P.M. (1990) Vocalizations of eight species of Atelopus (Anura: Bufonidae) with comments on communication in the genus, Copeia 1990, 631-643.
Cody, M. L., Stabler, E., Castellanos, H. M. S., and Taylor, C. E. (2016) Structure, syntax and " small- world" organization in the complex songs of California Thrashers (Toxostoma redivivum), Bioacoustics-the International Journal of Animal Sound and Its Recording 25, 41-54.
Coffey, K., Robinson, A. . (2012) "Dispholidus typus" (On-line), Animal Diversity Web.
Conner, D. A. (1983) Acoustic communication in pikas (Ochotona princeps), University of Colorado.
Connolly, F. (2000) "Dipodomys heermanni" (On-line), Animal Diversity Web.
Cooper, L. (2011) "Acrochordus granulatus" (On-line), Animal Diversity Web.
Cooper, W. E., McGuire, J.A. (1993) Progesterone induces bright orange throat coloration in female Petrosaurus mearnsi. Amphibia-Reptilia 14, 213-221.
Copron, B. (2001) "Calypte costae" (On-line), Animal Diversity Web.
Costello, D. (1966) The World of the Porcupine, J.B. Lippincott Company, New Yorl.
Cox, J. M., Marinier, S. L., and Alexander, A. J. (1988) Auditory Communication in the Cane Rat (Thryonomys swinderianus), J Zool 216, 141-167.
Crawford, C. (2011) "Anolis carolinensis" (On-line), Animal Diversity Web.
Cresca, J. (2004) "Epomophorus gambianus" (On-line), Animal Diversity Web.
Crookston, C. (2019) "Bolitoglossa" (On-line), Animal Diversity Web.
Crovo, J. A., Zeyl, J. N., and Johnston, C. E. (2016) Hearing and Sound Production in the Aquatic Salamander, Amphiuma means, Herpetologica 72, 167-173.
Crozier, G. (1999) "Gopherus agassizii" (On-line), Animal Diversity Web.
Cruz, M. (2011) "Kannabateomys amblyonyx" (On-line), Animal Diversity Web.
Cunningham, A. (2004) "Plectrophenax nivalis" (On-line), Animal Diversity Web.
Cusick, P. (2004) "Hoplomys gymnurus" (On-line), Animal Diversity Web.
Dakota, A. (2009a) "Cinclus cinclus" (On-line), Animal Diversity Web. .
Dakota, A. (2009b) "Ficedula hypoleuca" (On-line), Animal Diversity Web.
Dakota, A. (2009c) "Troglodytes troglodytes" (On-line), Animal Diversity Web.
Dasilva, K. B., Kramer, D. L., and Weary, D. M. (1994) Context-Specific Alarm Calls of the Eastern Chipmunk, Tamias striatus, Canadian Journal of Zoology-Revue Canadienne De Zoologie 72, 1087-1092.
Davieau, D. (2008) "Polihierax semitorquatus" (On-line), Animal Diversity Web.
Day, C. (2012) "Zootoca vivipara" (On-line), Animal Diversity Web.
de Andrade, F. S., Haga, I. A., and Giaretta, A. A. (2017) A reassessment of the advertisement call of Ischnocnema parva (Anura: Brachycephalidae), North-Western Journal of Zoology 13, 271-277.
de Carvalho, T. R., Martins, L. B., and Giaretta, A. A. (2015a) The complex vocalization of Scinax cardosoi (Anura: Hylidae), with comments on advertisement calls in the S. ruber Clade, Phyllomedusa 14, 127-137.
de Carvalho, T. R., Teixeira, B. F. V., Duellman, W. E., and Giaretta, A. A. (2015b) Scinax cruentommus (Anura: Hylidae) in the upper Rio Negro drainage, Amazonas state, Brazil, with the redescription of its advertisement call, Phyllomedusa 14, 139-146.
de Guia, N. (2001) "Sphyrapicus varius" (On-line), Animal Diversity Web.
de la Riva, A. (2013) "Myrmecobius fasciatus" (On-line), Animal Diversity Web.
de la Riva, I., Marquez, R., Bosch, J. (1995) Advertisement Calls of Eight Bolivian Hylids (Amphibia, Anura) Journal of Herpetology 29, 113-118.
de la Torre, M. P., Briefer, E. F., Reader, T., and McElligott, A. G. (2015) Acoustic analysis of cattle (Bos taurus) mother-offspring contact calls from a source-filter theory perspective, Applied Animal Behaviour Science 163, 58-68.
Decker, J. (2000) "Dasyprocta punctata" (On-line), Animal Diversity Web.
Del Pino, E. M., Avila, M. E., Perez, O. D., Benitez, M. S., Alarcon, I., Noboa, V., and Moya, I. M. (2004) Development of the dendrobatid frog Colostethus machalilla, International Journal of Developmental Biology 48, 663-670.
D'Elia, G. (1999) "Myocastor coypus" (On-line), Animal Diversity Web.
Derbridge, J. J., Posthumu, E. E., Chen, H. L., Koprowski, J. L. (2015) Solenodon paradoxus (Soricomorpha: Solenodontidae), Mammalian Speices, 47(927), 100-106.
Dewey, T. (2005) "Parus carolinensis" (On-line), Animal Diversity Web.
Dewey, T. (2008) "Homo sapiens" (On-line), Animal Diversity Web.
Dewey, T. (2009a) "Anous minutus" (On-line), Animal Diversity Web.
Dewey, T. (2009b) "Sterna caspia" (On-line), Animal Diversity Web.
Dewey, T. (2009c) "Pheucticus ludovicianus" (On-line), Animal Diversity Web.
Dewey, T. (2009d) "Ammodramus savannarum" (On-line), Animal Diversity Web.
Dewey, T. (2009e) "Spizella passerina" (On-line), Animal Diversity Web.
Dewey, T. (2009f) "Spizella pusilla" (On-line), Animal Diversity Web.
Dewey, T. (2009g) "Loxia curvirostra" (On-line), Animal Diversity Web.
Dewey, T. (2009h) "Tyrannus tyrannus" (On-line), Animal Diversity Web.
Dewey, T. (2009i) "Pelecanoides urinatrix" (On-line), Animal Diversity Web.
Dewey, T. (2009j) "Fulmarus glacialis" (On-line), Animal Diversity Web.
Dewey, T. (2011) "Cardinalis cardinalis" (On-line), Animal Diversity Web.
Dexheimer, T. (2006) "Sturnella magna" (On-line), Animal Diversity Web.
Diaz, K. (2011) "Strix aluco" (On-line), Animal Diversity Web.
Dickerson, A. (2001) "Momotus momota" (On-line), Animal Diversity Web.
Diesel, R., Baurle, G., and Vogel, P. (1995) Cave Breeding and Froglet Transport - a Novel Pattern of Anuran Brood Care in the Jamaican Frog, Eleutherodactylus cundalli, Copeia, 354-360.
Diogo, R. (2009) The Head and Neck Muscles of the Philippine Colugo (Dermoptera: Cynocephalus volans), With a Comparison to Tree-Shrews, Primates, and Other Mammals, Journal of Morphology 270, 14-51.
DiPonzio, S. (2013) "Rhyacotriton olympicus" (On-line), Animal Diversity Web.
Dostine, P. L., Reynolds, S. J., Griffiths, A. D., and Gillespie, G. R. (2013) Factors influencing detection probabilities of frogs in the monsoonal tropics of northern Australia: implications for the design of monitoring studies, Wildlife Research 40, 393-402.
Dulal, D. (2017) "Ceratotherium simum" (On-line), Animal Diversity Web.
Dunlop, R. A., Cato, D.H., Noad, M.J. (2008) Non‐song acoustic communication in migrating humpback whales (Megaptera novaeangliae), Marine Mammal Science 24, 613-629.
Duszynski, R. (2006) "Caprimulgus vociferus" (On-line), Animal Diversity Web.
Eisenberg, J. F., (1974) The function and motivational basis of hystricomorph vocalizations, In: Rowlands, I. W., Weir, B. J. (Ed.) The biology of Hystricomorph rodents, Symposium of the Zoological Society of London, 34, 211-247.
Eisenberg, J. F., (Ed.) (1975) The Behavior Patterns of Desert Rodents, Vol. 28, Springer, Dordrecht.
Eisenberg, J. F. (1978) Communication mechanisms in New World primates with special references to vocalizations in the Black Spider Monkey (Ateles fusciceps robustus).
Emerson, S. B., Boyd, S. K. (1999) ''Mating vocalizations of female frogs: control and evolutionary mechanisms.'' Brain, Behavior and Evolution, 53(4), 187-197.
Erickson, C. (2004) "Certhia americana" (On-line), Animal Diversity Web.
Esmailka, L. (2005) "Nycteris thebaica" (On-line), Animal Diversity Web.
Esser, K. H., Condon, C. J., Suga, N., and Kanwal, J. S. (1997) Syntax processing by auditory cortical neurons in the FM-FM area of the mustached bat Pteronotus parnellii, Proceedings of the National Academy of Sciences of the United States of America 94, 14019-14024.
Essian, D. (2014) "Fringilla montifringilla" (On-line), Animal Diversity Web.
Eugenyin, P., Yu, Z.L. (1999) Social Behavior and Communication in Rock Agama Laudakia caucasia, Russian Journal of Herpetology 6, 215-230.
Fahey, B. (2011) "Synaptomys cooperi" (On-line), Animal Diversity Web.
Falcao, F., Ugarte-Nunes, J.A., Faria, D., Caselli, C.B. (2015) Unravelling the calls of discrete hunters: acoustic structure of echolocation calls of furipterid bats (Chiroptera, Furipteridae), Bioacoustics 24, 175-183.
Falls, J. B. (1988) Does Song Deter Territorial Intrusion in White-Throated Sparrows (Zonotrichia albicollis), Canadian Journal of Zoology-Revue Canadienne De Zoologie 66, 206-211.
Fan, M., Stuart-Fox, D., and Cadena, V. (2014) Cyclic Colour Change in the Bearded Dragon Pogona vitticeps under Different Photoperiods, Plos One 9.
Farabaugh, S. M., Linzenbold, A., & Dooling, R. J. (1994) Vocal plasticity in Budgerigars (Melopsittacus undulatus): evidence for social factors in the learning of contact calls, Journal of Comparative Psychology 108, 81-92.
Farmer, A. (2008) "Cathartes aura" (On-line), Animal Diversity Web.
Farmer, K., Wright, E. . (2012) "Varanus bengalensis" (On-line), Animal Diversity Web.
Feddersen-Petersen, D. U. (2000) Vocalization of European wolves (Canis lupus lupus L.) and various dog breeds (Canis lupus f. fam.), Archiv Fur Tierzucht-Archives of Animal Breeding 43, 387-397.
Fei, L., Ye, C.Y., Jiang, J.P. (2012) Colored atlas of chinese amphibians and their distributions, Sichuan Publishing Group, Chengdu, Sichuan.
Feng, A. S., Narins, P.M., Xu, C.H., Lin, W.Y., Yu, Z.L., Qiu, Q., Xu, Z.M., Shen, J.X. (2006) Ultrasonic communication in frogs, Nature 440, 333-336.
Fenner, A. L., and Bull, C. M. (2010) The use of scats as social signals in a solitary, endangered scincid lizard, Tiliqua adelaidensis, Wildlife Research 37, 582-587.
Fenton, M. B., Jacobs, D.S., Richardson, E.J., Taylor, P.J. (2004) Individual signatures in the frequency-modulated sweep calls of African large-eared, free-tailed bats Otomops martiensseni (Chiroptera: Molossidae), J Zool 262, 11-19.
Fenton, M. B., Belwood, J. J., Fullard, J. H., and Kunz, T. H. (1976) Responses of Myotis lucifugus (Chiroptera:Vespertilionidae) to Calls of Conspecifics and to Other Sounds, Canadian Journal of Zoology-Revue Canadienne De Zoologie 54, 1443-1448.
Ferrara, C. R., Vogt, R.C., Giles, J.C., Kuchling, G. , (Ed.) (2014a) Chelonian Vocal Communication, Springer, Dordrecht.
Ferrara, C. R., Vogt, R. C., Sousa-Lima, R. S., Tardio, B. M. R., and Bernardes, V. C. D. (2014b) Sound Communication and Social Behavior in an Amazonian River Turtle (Podocnemis expansa), Herpetologica 70, 149-156.
Forsman, A., and Hagman, M. (2006) Calling is an honest indicator of paternal genetic quality in poison frogs, Evolution 60, 2148-2157.
Foster, J. (2001) "Mniotilta varia" (On-line), Animal Diversity Web.
Fukuyama, K., Kusano, T. (1992) Factors affecting breeding activity in a stream-breeding frog, Buergeria buergeri, J Herpetol 26, 88-91.
Francescoli, G., Quirici, V., and Sobrero, R. (2012) Patterns of variation in the tympanic bulla of tuco-tucos (Rodentia, Ctenomyidae, Ctenomys), Acta Theriologica 57, 153-163.
Francis, C. (2007) "Taphozous mauritianus" (On-line), Animal Diversity Web. .
Frankenberg, E. (1982) Vocal Behavior of the Mediterranean House Gecko, Hemidactylus turcicus, Copeia, 770-775.
Frankenberg, E., Werner, Y.L. (1992) Vocal communication in the Reptilia-facts and questions, Acta zool. lilloana 41, 45-62.
Frens, K. (2009) "Hydrochoerus hydrochaeris" (On-line), Animal Diversity Web. .
Frens, K. (2011) "Peramelemorphia" (On-line), Animal Diversity Web.
Freund, K. (2011) "Propithecus verreauxi" (On-line), Animal Diversity Web. .
Frysinger, J. (2001) "Cyanocitta cristata" (On-line), Animal Diversity Web.
Galanti, A. (2002) "Zonotrichia albicollis" (On-line), Animal Diversity Web.
Galeotti, P., Sacchi, R., Fasola, M., and Ballasina, D. (2005) Do mounting vocalisations in tortoises have a communication function? A comparative analysis, Herpetological Journal 15, 61-71.
Galetka, B. (2013) "Vombatus ursinus" (On-line), Animal Diversity Web.
Gasparella, L. (2004) "Contopus sordidulus" (On-line), Animal Diversity Web.
Gearty, W. (2012) "Tapirus indicus" (On-line), Animal Diversity Web. .
Genest, H., Dubost, G. (1974) Pair living in the mara (Dolichotis paragonum), Mammalia 38, 155-162.
Gentry, B. (2011) "Leptodeira septentrionalis" (On-line), Animal Diversity Web.
Gerhardt, H. C. (1974) Behavioral isolation of the treefrog Hyla cinerea and Hyla andersonii, The American Midland Naturalist 91, 424-433.
Gerlach, J., Gerlach R. (2010) Reproduction in the tree frog Tachycnemis seyhellensis, Phelsuma, 18, 82-89.
Gerster, K. (2017) "Hemitheconyx caudicinctus" (On-line), Animal Diversity Web.
Giacoma, C., Zugolaro, C., and Beani, L. (1997) The advertisement calls of the green toad (Bufo viridis): Variability and role in mate choice, Herpetologica 53, 454-464.
Giaretta, A. A., Bokermann, W. C. A., and Haddad, C. F. B. (1993) A Review of the Genus Megaelosia (Anura, Leptodactylidae) with a Description of a New Species, Journal of Herpetology 27, 276-285.
Gillam, E. H., McCracken, G.F. (2007) Variability in the echolocation of Tadarida brasiliensis: effects of geography and local acoustic environment, Animal Behaviour 74, 277-286.
Gillam, E. H., and Chaverri, G. (2012) Strong individual signatures and weaker group signatures in contact calls of Spix's disc-winged bat, Thyroptera tricolor, Animal Behaviour 83, 269-276.
Gillilland, M. (2013) "Nerodia sipedon" (On-line), Animal Diversity Web.
Given, M. F. (2005) Vocalizations and reproductive behavior of male pickerel frogs, Rana palustris, Journal of Herpetology 39, 223-233.
Glaw, F., Vences, M. (2007) Field Guide to the Amphibians and Reptiles of Madagascar, Vences and Glaw Verlag, K?ln. .
Glueckert, E. (2007) "Paradipus ctenodactylus" (On-line), Animal Diversity Web. .
Gluesenkamp, A. G., and Acosta, N. (2001) Sexual dimorphism in Osornophryne guacamayo with notes on natural history and reproduction in the species, Journal of Herpetology 35, 148-151.
Glyshaw, P. (2011) "Notoryctes typhlops" (On-line), Animal Diversity Web. .
Goetting, A., Testerman, M. (2011) "Callisaurus draconoides" (On-line), Animal Diversity Web.
Gomez, E. (2000) "Melospiza melodia" (On-line), Animal Diversity Web.
Good, G. (2008) "Buteo lagopus" (On-line), Animal Diversity Web.
Goulet, M. (2007) "Falco mexicanus" (On-line), Animal Diversity Web. .
Grandison, A. G. C., Ashe, S. (1983) The distribution, behavioural ecology and breeding strategy of the pygmy toad, Mertensophryne micranotis, Bulletin of the British Museum (Natural History). Zoology 45, 85-93.
Grant, T., Bolivar, W., and Castro, F. (1998) The advertisement call of Centrolene geckoideum, Journal of Herpetology 32, 452-455.
Grey, E. (2016) "Emydoidea blandingii" (On-line), Animal Diversity Web. .
Grinfeld, S. (2007) "Phoenicopterus chilensis" (On-line), Animal Diversity Web. .
Grosjean, S., Dubois, A. (2001) Description of advertisement calls of five Bufo species (Bufonidae) from South and South-east Asia, Hamadryad 26, 235-246.
Gudipati, S. (2007) "Apteryx australis" (On-line), Animal Diversity Web. .
Guerra, M. A., and Ron, S. R. (2008) Mate choice and courtship signal differentiation promotes speciation in an Amazonian frog, Behavioral Ecology 19, 1128-1135.
Gunther, R. (2003) Three new species of the genus Oreophryne from western Papua, Indonesia, Spixiana 26, 175-191.
Hagman, M., and Ord, T. J. (2016) Many Paths to a Common Destination: Morphological Differentiation of a Functionally Convergent Visual Signal, American Naturalist 188, 306-318.
Halpern, M., (Ed.) (1992) Nasal chemical senses in reptiles: structure and function, University of Chicago Press.
Haltenorth, T., Diller, H. (1980) A field guide to the mammals of African including Madagascar, Collins, London.
Harrington, E. (2004) "Napaeozapus insignis" (On-line), Animal Diversity Web.
Harris, M. (2000) "Grus canadensis" (On-line), Animal Diversity Web.
Harris, M. (2002) "Tyto alba" (On-line), Animal Diversity Web.
Hart, J. A., Upoki, A. (1997) Distribution and conservation status of Congo Peafowl Afropavo congensis in eastern Zaire, Bird Conservation International 7, 295-316.
Hartsuff, A. (2015) "Agkistrodon contortrix" (On-line), Animal Diversity Web. .
Hasegawa, Y., Ueda, H., Sumida, M. (1999) Clinal geographic variation in the advertisement call of the wrinkled frog, Rana rugosa, Herpetologica 55, 318-324.
Hasenjager, M. (2008) "Buteo brachyurus" (On-line), Animal Diversity Web. .
Hastings, A. (2002) "Coluber constrictor" (On-line), Animal Diversity Web.
Haun, J. (2011) "Eurycea longicauda" (On-line), Animal Diversity Web.
Haupt, J. (2001) "Bonasa umbellus" (On-line), Animal Diversity Web. .
Hedges, S. B. (1987) Vocalization and habitat preference of the Jamaican treefrog Hyla marianae (Anura, Hylidae), Caribbean Journal of Science 23, 380-384.
Heffner, R. S., Koay, G., and Heffner, H. E. (2003) Hearing in American leaf-nosed bats. III: Artibeus jamaicensis, Hearing Research 184, 113-122.
Herkert, J., Kroodsma, D., Gibbs, J. . (2001) Sedge Wren (Cistothorus platensis), Birds of North America Online 582, 1-20.
Hersh, K. (2016) "Chelonia mydas" (On-line), Animal Diversity Web.
Hester, L., Myers, P. (2001) "Emballonuridae" (On-line), Animal Diversity Web.
Heyer, W. R. (1971) Mating calls of some frogs from Thailand, Fieldiana: Zool. 58, 61-82.
Heyer, W. R. (1983) Variations and sistematics of frogs of the genus Cycloramphus (Anura, Leptodactilidae). Arquivos de Zoologia 30, 235-339.
Heyer, W. R., and Gascon, C. (1995) Collection Notes and Call Characteristics for Ischnocnema quixensis and Phyzelaphryne miriamae (Amphibia, Anura, Leptodactylidae), Journal of Herpetology 29, 304-307.
Heying, H. (2003a) "Agamidae" (On-line), Animal Diversity Web.
Heying, H. (2003b) "Chamaeleonidae" (On-line), Animal Diversity Web.
Heying, H. (2003c) "Crotaphytidae" (On-line), Animal Diversity Web.
Heying, H. (2003d) "Iguanidae" (On-line), Animal Diversity Web.
Heying, H. (2003e) "Polychrotidae" (On-line), Animal Diversity Web.
Heying, H. (2003f) "Hynobiidae" (On-line), Animal Diversity Web.
Heying, H. (2003g) "Hoplocercidae" (On-line), Animal Diversity Web.
Hilgris, R. (2000) "Agama agama" (On-line), Animal Diversity Web.
Hill, L. (2014) "Tetrao urogallus" (On-line), Animal Diversity Web.
Hillman, M. (2010) "Morelia viridis" (On-line), Animal Diversity Web.
Hilt, M. (2000) "Coccyzus americanus" (On-line), Animal Diversity Web.
Hixon, J. (2011) "Cavia porcellus" (On-line), Animal Diversity Web.
Hobel, G., (Ed.) (2008) The amphibians and reptiles of the Golfo Dulce region, Vol. 88, Ober?sterreichisches Landesmuseum, Biologiezentrum.
Hodges, K. (2018) "Rhea americana" (On-line), Animal Diversity Web.
Hodgson, S. (2004) "Allactaga euphratica" (On-line), Animal Diversity Web.
Hodl, W. (1977) Call Differences and Calling Site Segregation in Anuran Species from Central Amazonian Floating Meadows, Oecologia 28, 351-363.
Holland, R. A., Waters, D. A., and Rayner, J. M. V. (2004) Echolocation signal structure in the Megachiropteran bat Rousettus aegyptiacus Geoffroy 1810, Journal of Experimental Biology 207, 4361-4369.
Hollingsworth, B. D., Beaman, K.R. (1998) MOJAVE FRINGE-TOED LIZARD.
Holman, R. (2008) "Psittacus erithacus" (On-line), Animal Diversity Web.
Holt, J., Barati, A., and McDonald, P. G. (2017) The complex acoustic repertoire of a highly social species, the Noisy Miner, Manorina melanocephala, Emu 117, 19-30.
Howard, C. (2003) "Plethodon cinereus" (On-line), Animal Diversity Web.
Howard, M. (2017) "Loxodonta africana" (On-line), Animal Diversity Web. .
Howard, R. D., and Palmer, J. G. (1995) Female Choice in Bufo americanus - Effects of Dominant Frequency and Call Order, Copeia, 212-217.
Hulbert, D. (2007) "Casuarius casuarius" (On-line), Animal Diversity Web.
Hutchison, V. H. (2008) Amphibians: Lungs' lift lost, Current Biology 18, R392-R393.
Hyman, D. (2006) "Alauda arvensis" (On-line), Animal Diversity Web. .
Ibanez, R., and Smith, E. M. (1995) Systematic Status of Colostethus flotator and C. nubicola (Anura, Dendrobatidae) in Panama, Copeia, 446-456.
Ichikawa, K., Akamatsu, T., Shinke, T., Adulyanukosol, K., and Arai, N. (2011) Callback response of dugongs to conspecific chirp playbacks, Journal of the Acoustical Society of America 129, 3623-3629.
Ihnacik, R. (2005) "Icterus gularis" (On-line), Animal Diversity Web. .
Illmann, G., Schrader, L., Spinka, M., and Sustr, P. (2002) Acoustical mother-offspring recognition in pigs (Sus scrofa domestica), Behaviour 139, 487-505.
Imparato, B. A., Antoniazzi, M. M., Rodrigues, M. T., and Jared, C. (2007) Morphology of the femoral glands in the lizard Ameiva ameiva (Teiidae) and their possible role in serniochernical dispersion, Journal of Morphology 268, 636-648.
Inger, R. F., Stuebing, R.B., Grafe, T.U., Dehling, J.M. (2017) A Field Guide to the Frogs of Borneo, 3rd Edition ed., Natural History Publications (Borneo), Kota Kinabalu.
Ingmarsson, L. (1999) "Pecari tajacu" (On-line), Animal Diversity Web. .
Ingram, G. J., Anstis, M., Corben, C.J. (1975) Observations on the Australian leptodactylid frog, Assa darlingtoni, Herpetologica 31, 425-429.
Ives, N. (2011) "Phalaenoptilus nuttallii" (On-line), Animal Diversity Web. .
Ivory, A. (1999) "Asio otus" (On-line), Animal Diversity Web.
Ivory, A. (2002a) "Scolopax minor" (On-line), Animal Diversity Web. .
Ivory, A. (2002b) "Piranga rubra" (On-line), Animal Diversity Web.
Jaimes, M. (2007) "Myoprocta acouchy" (On-line), Animal Diversity Web.
James, P. (2018) "Corvus corone" (On-line), Animal Diversity Web.
Jan?en, S., Schmidt, S. (2009) Evidence for a perception of prosodic cues in bat communication: contact call classification by Megaderma lyra, Journal of Comparative Physiology A 195, 663-672.
Jara, M., Frias-De-Diego, A., Garcia-Roa, R., Saldarriaga-Crodoba, M., Harvey, L. P., Hickcox, R. P., and Pincheira-Donoso, D. (2018) The Macroecology of Chemical Communication in Lizards: Do Climatic Factors Drive the Evolution of Signalling Glands?, Evolutionary Biology 45, 259-267.
Jared, C., Antoniazzi, M. M., Silva, J. R. M. C., and Freymuller, E. (1999) Epidermal glands in squamata: Microscopical examination of precloacal glands in Amphisbaena alba (Amphisbaenia, Amphisbaenidae), Journal of Morphology 241, 197-206.
Jarrett, M. (2011) "Chelodina longicollis" (On-line), Animal Diversity Web. .
Jenkins, J. (2009) "Tursiops truncatus" (On-line), Animal Diversity Web.
Johnson, M. A., Cook, E. G., Kircher, B. K. (2019) Phylogeny and ontogeny of display behavior, In: Bels, V., Russell, A. (Ed.) Behavior of lizards: evolutionary and mechanistic perspectives. CRC press.
Jones, G., and Teeling, E. C. (2006) The evolution of echolocation in bats, Trends in Ecology & Evolution 21, 149-156.
Jono, T., Inui, Y. (2012) Secret calls from under the eaves: acoustic behavior of the Japanese house gecko, Gekko japonicus, Copeia 2012, 145-149.
Junca, F. A. (1998) Reproductive biology of Colostethus stepheni and Colostethus marchesianus (Dendrobatidae), with the description of a new anuran mating behavior, Herpetologica 54, 377-387.
Jungfer, K. H. (1989) Pfeilgiftfr?sche der gattung Epipedobates mit rot granuliertem rücken aun dem Oriente von Ecuador und Perú. Salamandra 25, 81-98
Kadlec, M. (2003) "Dendroica petechia" (On-line), Animal Diversity Web.
Kalokhe, S. (2003) "Surnia ulula" (On-line), Animal Diversity Web.
Karkala, N. (2016) "Elephas maximus" (On-line), Animal Diversity Web.
Kearns, L. (2009) "Anhinga anhinga" (On-line), Animal Diversity Web.
Keeley, T. (2004) "Jaculus jaculus" (On-line), Animal Diversity Web.
Kennedy, S. (2001) "Icterus galbula" (On-line), Animal Diversity Web.
Kerle, A. (2001) Possums: The Brushtails, Ringtails and Greater Gliders, University of New South Wales Press, Sydney, Australia.
Kerns, M. (2003) "Heterodon nasicus" (On-line), Animal Diversity Web.
Kerr, S. (2017) "Boiga irregularis" (On-line), Animal Diversity Web. .
Khandelwal, S. (2008) "Conraua goliath" (On-line), Animal Diversity Web.
Khannoon, E. R. R. (2012) Secretions of pre-anal glands of house-dwelling geckos (Family: Gekkonidae) contain monoglycerides and 1,3-alkanediol. A comparative chemical ecology study, Biochemical Systematics and Ecology 44, 341-346.
Kidd, T. (2011) "Eschrichtius robustus" (On-line), Animal Diversity Web. .
Kierzek, M. (2000) "Phrynosoma solare" (On-line), Animal Diversity Web.
Kiiskila, J. (2014) "Mephitis mephitis" (On-line), Animal Diversity Web.
Kilgore, S. (2004) "Passerella iliaca" (On-line), Animal Diversity Web.
Klein, L. (2003) "Bombycilla cedrorum" (On-line), Animal Diversity Web.
Knapton, R. W. (1982) Geographic Similarity and Year-to-Year Retention of Song in the Clay-Colored Sparrow (Spizella pallida), Behaviour 79, 189-200.
Knotkova, E., Veitl, S., Sumbera, R., Sedlacek, F., and Burda, H. (2009) Vocalisations of the Silvery Mole-Rat: Comparison of Vocal Repertoires in Subterranean Rodents with Different Social Systems, Bioacoustics-the International Journal of Animal Sound and Its Recording 18, 241-257.
Kolx, K. (2009) "Hemicentetes semispinosus" (On-line), Animal Diversity Web.
Koren, L., and Geffen, E. (2011) Individual identity is communicated through multiple pathways in male rock hyrax (Procavia capensis) songs, Behavioral Ecology and Sociobiology 65, 675-684.
Kotelnicki, S. (2014) "Nandinia binotata" (On-line), Animal Diversity Web.
Krakauer, A. H., Tyrrell, M., Lehmann, K., Losin, N., Goller, F., and Patricelli, G. L. (2009) Vocal and anatomical evidence for two-voiced sound production in the greater sage-grouse Centrocercus urophasianus, Journal of Experimental Biology 212, 3719-3727.
Kraus, F., and Allison, A. (2001) A review of the endemic new guinea microhylid frog genus Choerophryne, Herpetologica 57, 214-232.
Kraus, F., and Allison, A. (2009) New microhylid frogs from the Muller Range, Papua New Guinea, Zookeys, 53-76.
Krejci, K., Dewey, T. (2009) "Antilocapra americana" (On-line), Animal Diversity Web.
Krishna, S. N., Krishna, S.B. (2005) Female courtship calls of the litter frog (Rana curtipes) in the tropical forests of Western Ghats, South India, Amphibia-Reptilia 26, 431-435.
Kropp, R. (2002) "Chordeiles minor" (On-line), Animal Diversity Web. .
Kuramoto, M., Joshy S.H. (2006) Morphological and acoustic comparisons of Microhyla ornata, M. fissipes, and M. okinavensis (Anura: Microhylidae), Current Herpetology 25, 15-27.
Labra, A. (2011) Chemical stimuli and species recognition in Liolaemus lizards, J Zool 285, 215-221.
Labra, A., Beltran, S., and Niemeyer, H. M. (2001) Chemical exploratory behavior in the lizard Liolaemus bellii, Journal of Herpetology 35, 51-55.
Lambert, T. (2007) "Serinus mozambicus" (On-line), Animal Diversity Web.
Landesman, N. (1999) "Cervus nippon" (On-line), Animal Diversity Web.
Landgren, D. (2013) "Arctocephalus forsteri" (On-line), Animal Diversity Web.
Langley, W. M. (1985) Relative Importance of Distance Senses in Hamster Predatory Behavior, Behavioural Processes 10, 229-239.
Larson, K. A. (2004) Advertisement call complexity in northern leopard frogs, Rana pipiens, Copeia 2004, 676-682.
Lechelt, S., Hodl, W., and Ringler, M. (2014) The role of spectral advertisement call properties in species recognition of male Allobates talamancae (COPE, 1875), Herpetozoa 26, 139-150.
Lee, S. (2008) "Anniella pulchra" (On-line), Animal Diversity Web. .
Leighton, M. (2011) "Dicamptodon tenebrosus" (On-line), Animal Diversity Web.
Lennox, B. (2017) "Hemidactylus mabouia" (On-line), Animal Diversity Web.
Leon, L., Monterrubio, T., Hafner, M. . (2001) Cratogeomys neglectus, Mammalian Species 685, 1-4.
Leonard, M. L., and Fenton, M. B. (1984) Echolocation Calls of Euderma maculatum (Vespertilionidae) - Use in Orientation and Communication, Journal of Mammalogy 65, 122-126.
Lesperance, M. (2002) "Hylocichla mustelina" (On-line), Animal Diversity Web.
Leu, H. (2000) "Ctenodactylus gundi" (On-line), Animal Diversity Web.
Li, D., Wen, S. (2002) Atlas of Reptiles of China, Henan Science and Technolgy Press.
Lima, S. G. C., Sousa-Lima, R. S., Tokumaru, R. S., Nogueira, S. L. G., and Nogueira, S. S. C. (2018) Vocal complexity and sociality in spotted paca (Cuniculus paca), Plos One 13.
Limas, B. (2001) "Circus cyaneus" (On-line), Animal Diversity Web.
Lin, T. (2007) "Acridotheres tristis" (On-line), Animal Diversity Web.
Lindemann, L. (2009) "Boa constrictor" (On-line), Animal Diversity Web.
Link, J. (2013) "Imantodes cenchoa" (On-line), Animal Diversity Web.
Loay, Y. (2011) "Tarsipes rostratus" (On-line), Animal Diversity Web.
Loeb, S. C., and Britzke, E. R. (2010) Intra- and interspecific responses to Rafinesque's big-eared bat (Corynorhinus rafinesquii) social calls, Acta Chiropterologica 12, 329-336.
Loiselle, C. (2001) "Geothlypis trichas" (On-line), Animal Diversity Web.
Long, A. M., Moore, N. P., and Hayden, T. J. (1998) Vocalizations in red deer (Cervus elaphus), sika deer (Cervus nippon), and red x sika hybrids, J Zool 244, 123-134.
Lopez, P., and Martin, J. (2009) Potential Chemosignals Associated with Male Identity in the Amphisbaenian Blanus cinereus, Chem Senses 34, 479-486.
Louw, S., Burger, B. V., Le Roux, M., and Van Wyk, J. H. (2007) Lizard epidermal gland secretions I: Chemical characterization of the femoral gland secretion of the sungazer, Cordylus giganteus, Journal of Chemical Ecology 33, 1806-1818.
Lukanov, S. P., Tzankov, N.D., Naumov, B.Y. (2017) First Documented Records of Pelophylax lessonae (Camerano, 1882) (Amphibia: Ranidae) from Bulgaria, Acta Zoologica Bulgarica 69, 483-488.
Lue, K. Y. (1990) The Amphibians and Reptiles of Taiwan, The Council of Agriculture, Taiwan. R.O.C
Luzynski, K., Sluzas, E., Wallen, M. . (2009) "Pteropodidae" (On-line), Animal Diversity Web.
Lyman, V. (2014) "Stellula calliope" (On-line), Animal Diversity Web.
Madison, D. M., (Ed.) (1977) Chemical communication in amphibians and reptiles. In: Müller-Schwarze D., Mozell M.M. (eds) Chemical Signals in Vertebrates. MA Springer, Boston.
Majchrzak, A. (2004) "Ambystoma mexicanum" (On-line), Animal Diversity Web.
Makoto, K., Masahiko, S., Kazuo, U. (1986) An Electromyographic Analysis of Calling Behavior in the Japanese Toad, Bufo japonicas (Communication), Zoological Science 3, 395-399.
Malmos, K. B., Sullivan, B. K., and Lamb, T. (2001) Calling behavior and directional hybridization between two toads (Bufo microscaphus x B. woodhousii) in Arizona, Evolution 55, 626-630.
Manser, M. B. (1999) Response of foraging group members to sentinel calls in suricates, Suricata suricatta, Proceeding of the royal society B 266.
Marler, P., Dufty, A., Pickert, R. (1986) Vocal communication in the domestic chicken: II. Is a sender sensitive to the presence and nature of a receiver?, Animal Behaviour 34, 194-198.
Marquez, R., Eekhout, X.R. (2006) Advertisement calls of six species of anurans from Bali, Republic of Indonesia, Journal of Natural History 40, 571-588.
Marquez, R., Penna, M., Marques, P., and Do Amaral, J. P. S. (2005) Diverse types of advertisement calls in the frogs Eupsophus calcaratus and Eupsophus roseus (Leptodactylidae): A quantitative comparison, Herpetological Journal 15, 257-263.
Martin, J., and Lopez, P. (2011) Pheromones and Reproduction in Reptiles, Hormones and Reproduction of Vertebrates, Vol 3: Reptiles, 141-167.
Martin, J., Polo-Cavia, N., Gonzalo, A., Lopez, P., and Civantos, E. (2011) Social aggregation behaviour in the North African amphisbaenian Trogonophis wiegmanni, African Journal of Herpetology 60, 171-176.
Martinez, T. (2002) "Eremophila alpestris" (On-line), Animal Diversity Web.
Masters, W. M., Raver, K. A. S., and Kazial, K. A. (1995) Sonar Signals of Big Brown Bats, Eptesicus fuscus, Contain Information About Individual Identity, Age and Family Affiliation, Animal Behaviour 50, 1243-1260.
Mateskon, L. (2007) "Struthidea cinerea" (On-line), Animal Diversity Web.
Mathevon, N. (1997) Individuality of contact calls in the Greater Flamingo Phoenicopterus ruber and the problem of background noise in a colony, Ibis 139, 513-517.
Matsui, M., Chan-Ard, T., Nabhitabhata, J. (1996) Distinct specific status of Kalophrynus pleurostigma interlineatus (Anura, Microhylidae), Copeia 1996, 440-445.
Mattson, M. (2018) "Turdus merula" (On-line), Animal Diversity Web.
McCracken, J. (2011) "Aspidites melanocephalus" (On-line), Animal Diversity Web.
Mccranie, J. R., Townsend, J.H., Wilson, L.D. (2003) Hylia miliaria (Anura: Hylidae) in Honduras, with Notes on Calling Site, Caribbean Journal of Science 39, 398-399.
McCullough, J. (2001) "Meleagris gallopavo" (On-line), Animal Diversity Web. .
McDaniel, D. (2012) "Anolis cristatellus" (On-line), Animal Diversity Web. .
McDonald, K., Larson, J. (2011) "Dasypus novemcinctus" (On-line), Animal Diversity Web.
McGhee, M. E., Genoways, H.H. (1978) Liomys pictus, Mammalian Species, 1-5.
McHugh, T. (2013) "Lanius excubitor" (On-line), Animal Diversity Web.
McKeighan, P. (2011) "Tarsius bancanus" (On-line), Animal Diversity Web.
McNaught, A. a. T., R. (2011) "Brachycephalus ephippium" (On-line), Animal Diversity Web.
Menkhorst, P., Knight, F. (2004) Field Guide to the Mammals of Australia, Oxford University Press, New York.
Mercurio, V. (2009) Advertisement Calls of Three Species of Arthroleptis (Anura: Arthroleptidae) from Malawi, Journal of Herpetology 43, 345-350.
Meservey, C. (2006) "Amblysomus hottentotus" (On-line), Animal Diversity Web.
Meyer, G. (2000) "Trichosurus vulpecula" (On-line), Animal Diversity Web.
Middlebrook, C. (2001) "Turdus migratorius" (On-line), Animal Diversity Web.
Mijal, M. (2001) "Cebus albifrons" (On-line), Animal Diversity Web.
Miller, R. (2016) "Pseudotriton ruber" (On-line), Animal Diversity Web.
Miller-Butterworth, C. M., Eick, G., Jacobs, D. S., Schoeman, M. C., and Harley, E. H. (2005) Genetic and phenotypic differences between South African long-fingered bats, with a global miniopterine phylogeny, Journal of Mammalogy 86, 1121-1135.
Moldenhauer, R., Regelski, D. (1996) "Northern Parula (Parula americana)" (On-line). The Birds of North America Online.
Monadjem, A., Reside, A., Lumsden, L. (2007) Echolocation calls of rhinolophid and hipposiderid bats in Swaziland, South Afican Journal of Wildlife Research 37, 9-15.
Moore, A. (2013) "Rhyncholestes raphanurus" (On-line), Animal Diversity Web. .
Moore, D. (2006) "Monodelphis domestica" (On-line), Animal Diversity Web. .
Moore, K. (2002) "Actitis macularius" (On-line), Animal Diversity Web.
Mora, E. C., Torres, L. (2008) Echolocation in the large molossid bats Eumops glaucinus and Nyctinomops macrotis, Zoological Science 25, 6-13.
Morland, S. (2011) "Lagopus lagopus" (On-line), Animal Diversity Web.
Moura, M. R., De Lacerda, J. V. A., and Feio, R. N. (2012) The advertisement call of Haddadus binotatus (Spix, 1824) (Anura; Craugastoridae), Zootaxa, 67-68.
Mouton, P. L. N., Flemming, A. F., and Broeckhoven, C. (2014) Generation Gland Morphology in Cordylid Lizards: An Evolutionary Perspective, Journal of Morphology 275, 456-464.
Muller, M., Laube, B., Burda, H., and Bruns, V. (1992) Structure and Function of the Cochlea in the African Mole Rat (Cryptomys hottentotus) - Evidence for a Low-Frequency Acoustic Fovea, Journal of Comparative Physiology a-Sensory Neural and Behavioral Physiology 171, 469-476.
Murphy, M. A. (2015) Vocalizations, feeding and flight behaviour of nectar-feeding bats (Glossophaga soricina and Leptonycteris yerbabuenae), The university of Western Ontario.
Musico, B. (1999) "Sphenodon punctatus" (On-line), Animal Diversity Web.
Myers, P. (2000) "Viverridae" (On-line), Animal Diversity Web.
Myers, P. (2001a) "Ctenodactylidae" (On-line), Animal Diversity Web.
Myers, P. (2001b) "Echimyidae" (On-line), Animal Diversity Web.
Nagy, C. M., Rockwell, R.F. (2012) Identification of individual Eastern Screech-Owls Megascops asio via vocalization analysis, Bioacoustics-the International Journal of Animal Sound and Its Recording 21, 127-140.
Nasif, N. L., and Abdala, F. (2015) Craniodental ontogeny of the pacarana Dinomys branickii Peters 1873 (Rodentia, Hystricognathi, Caviomorpha, Dinomyidae), Journal of Mammalogy 96, 1224-1244.
Natale, G. S., Alcalde, L., Herrera, R., Cajade, R., Schaefer, E. F., Marangoni, F., and Trudeau, V. L. (2011) Underwater acoustic communication in the macrophagic carnivorous larvae of Ceratophrys ornata (Anura: Ceratophryidae), Acta Zoologica 92, 46-53.
Naumann, R. (2011) "Ardea herodias" (On-line), Animal Diversity Web.
Nelson, C. E. (1973) Mating calls of the Microhylinae: descriptions and phylogenetic and ecological considerations, Herpetologica, 29, 163-176.
Nelson, D. A., and Soha, J. A. (2004) Perception of geographical variation in song by male Puget Sound white-crowned sparrows, Zonotrichia leucophrys pugetensis, Animal Behaviour 68, 395-405.
Nelson, T. (2006) "Falco tinnunculus" (On-line), Animal Diversity Web.
Neuser, J. (2003) "Dendroica magnolia" (On-line), Animal Diversity Web.
Newell, T. (2000) "Ondatra zibethicus" (On-line), Animal Diversity Web.
Newell, T. (2002) "Aplodontia rufa" (On-line), Animal Diversity Web.
Newmyer, B. (2011) "Nymphicus hollandicus" (On-line), Animal Diversity Web. .
Nicholas, E. (2017) "Desmognathus quadramaculatus" (On-line), Animal Diversity Web.
Niederlander, J. (2000) "Craugastor augusti" (On-line), Animal Diversity Web.
Nihranz, C., Elizabeth, C. N. (2013) "Dasyuromorphia" (On-line), Animal Diversity Web. .
Nissley, H. (2015) "Spheniscus humboldti" (On-line), Animal Diversity Web.
Norfolk, O., Melotte, A., Gilbert, F., Zalat, S., Reader, T. (2010) A comparative study of two agamid lizards, Laudakia stellio and Pseudotrapelus sinaitus, in southern Sinai, Egyptian Journal of Biology 12, 27-43.
Nowak, R. (1999) Walker's Mammals of the World, In Sixth Edition, Baltimore and London: The Johns Hopkins University Press.
Nunes, I., Santiago, R.S., Junca, F.A. (2007) Advertisement calls of four hylid frogs from the state of Bahia, northeastern Brazil (Amphibia, Anura, Hylidae), South American Journal of Herpetology 2, 89-96.
Nunes-de-Almeida, C. H. L., Assis, C. L., Feio, R. N., and Toledo, L. F. (2016) Redescription of the Advertisement Call of Five Species of Thoropa (Anura, Cycloramphidae), Including Recordings of Rare and Endangered Species, Plos One 11.
O'Brien, D. M., Keogh, J.S., Silla, A.J., Byrne, P.G. (2018) The unexpected genetic mating system of the red‐backed toadlet (Pseudophryne coriacea): A species with prolonged terrestrial breeding and cryptic reproductive behaviour, Molecular ecology 27, 3001-3015.
Ojo, E. (2008) "Ornithorhynchus anatinus" (On-line), Animal Diversity Web.
Olbricht, G., Sliwa, A. (2014) Elephant shrews (sengis) - neither rodent nor shrew: A historical perspective, Navors. nas. Mus., Bloemfontein 30, 18-30.
Olmos, F., Galetti, M., Paschoal, M., and Mendes, S. L. (1993) Habits of the Southern Bamboo Rat, Kannabateomys amblyonyx (Rodentia, Echimyidae) in Southeastern Brazil, Mammalia 57, 325-335.
O'Shea, T. J., and Poche, L. B. (2006) Aspects of underwater sound communication in Florida manatees (Trichechus manatus latirostris), Journal of Mammalogy 87, 1061-1071.
Ossip-Klein, A. G., Fuentes, J. A., Hews, D. K., and Martins, E. P. (2013) Information content is more important than sensory system or physical distance in guiding the long-term evolutionary relationships between signaling modalities in Sceloporus lizards, Behavioral Ecology and Sociobiology 67, 1513-1522.
Overholt, W. (2011) "Polemaetus bellicosus" (On-line), Animal Diversity Web. .
Pacheco, M. (2001) "Falco rufigularis" (On-line), Animal Diversity Web. .
Padgett, J. (2003) "Python molurus" (On-line), Animal Diversity Web.
Padial, J. M., Castroviejo-Fisher, S., Kohler, J. Vila, C., Chaparro, J.C., Riva, I.D. (2008) Deciphering the products of evolution at the species level: the need for an integrative taxonomy, Zoologica Scripta 38, 431-447.
Pajerski, L. (2005) "Accipiter gentilis" (On-line), Animal Diversity Web.
Palkovacs, E. (2000) "Okapia johnstoni" (On-line), Animal Diversity Web.
Pandav, B. N., Shanbhag, B. A., and Saidapur, S. K. (2007) Ethogram of courtship and mating behaviour of garden lizard, Calotes versicolor, Current Science 93, 1164-1167.
Pandhi, M. (2007) "Rynchops niger" (On-line), Animal Diversity Web.
Pappas, J. (2001) "Chaetura pelagica" (On-line), Animal Diversity Web.
Pappas, J. (2002a) "Coturnix japonica" (On-line), Animal Diversity Web.
Pappas, J. (2002b) "Turnix sylvaticus" (On-line), Animal Diversity Web.
Parris, K. M. (2001) Distribution, habitat requirements and conservation of the cascade treefrog (Litoria pearsoniana, Anura : Hylidae), Biological Conservation 99, 285-292.
Parsons, S. (1997) Search-phase echolocation calls of the New Zealand lesser short-tailed bat (Mystacina tuberculata) and long-tailed bat (Chalinolobus tuberculatus), Canadian Journal of Zoology-Revue Canadienne De Zoologie 75, 1487-1494.
Pasatta, J. (1999) "Petaurus breviceps" (On-line), Animal Diversity Web.
Passmore, N. I. (1981) Sound Levels of Mating Calls of Some African Frogs, Herpetologica 37, 166-171.
Patankar, P., Desai, I., Trivedi, J.N., Balakrishnan, S. (2013) Ethogram of courtship and mating behaviour of Sitana cf. ponticeriana (Reptilia: Draconinae: Agamidae) in India, Taprobanica 5, 44-49.
Patel, E. (2012) "Carettochelys insculpta" (On-line), Animal Diversity Web.
Pe?a, P. (2013) "Nycticebus coucang" (On-line), Animal Diversity Web.
Penna, M., Narins, P. M., and Feng, A. S. (2005) Thresholds for evoked vocal responses of Eupsophus emiliopugini (Amphibia, Leptodactylidae), Herpetologica 61, 1-8.
Penna, M., and Toloza, J. (2015) Vocal Responsiveness to Interfering Sounds By a Frog From The Southern Temperate Forest, Batrachyla leptopus, Ethology 121, 26-37.
Penna, M., and Velasquez, N. (2011) Heterospecific Vocal Interactions in a Frog from the Southern Temperate Forest, Batrachyla taeniata, Ethology 117, 63-71.
Penna, M., and Veloso, A. (1990) Vocal Diversity in Frogs of the South-American Temperate Forest, Journal of Herpetology 24, 23-33.
Perez, A. (2017) "Myioborus pictus" (On-line), Animal Diversity Web.
Pérez, M. J., Díaz, M.M. (2018) Octodontomys gliroides (Rodentia: Octodontidae) Mammalian Species 50, 74-83.
Perry, G. (2009) First record of the frog Eleutherodactylus lentus in the British Virgin Islands: Conservation implications of native or introduced status, Applied Herpetology 6, 185-187.
Peters, R. A., and Ord, T. J. (2003) Display response of the Jacky Dragon, Amphibolurus muricatus (Lacertilia: Agamidae), to intruders: A semi-Markovian process, Austral Ecology 28, 499-506.
Peterson, E. (2000) "Aepyprymnus rufescens" (On-line), Animal Diversity Web. .
Pfalzer, G., and Kusch, J. (2003) Structure and variability of bat social calls: implications for specificity and individual recognition, J Zool 261, 21-33.
Pfau, J. (2004) "Perognathus amplus" (On-line), Animal Diversity Web.
Phillips, P. (2001) "Chordeiles acutipennis" (On-line), Animal Diversity Web.
Phongkangsananan, N., Schwarzkopf, L., and Pike, D. A. (2014) Chatty Females and Quiet Males: Complex Vocal Communication in the Northern Dtella, Gehyra dubia, Herpetological Conservation and Biology 9, 285-296.
Pianka, G., Pianka, E., Thompson, G. (1998) Natural history of thorny devils Moloch horridus (Lacertilia: Agamidae) in the Great Victoria Desert, Journal of the Royal Society of Western Australia 81, 183-190.
Pierce, J. D., Sawrey, D. K., and Dewsbury, D. A. (1989) A Comparative-Study of Rodent Ultrasonic Vocalizations during Copulation, Behavioral and Neural Biology 51, 211-221.
Pike, Z. (2015) "Cryptobranchus alleganiensis" (On-line), Animal Diversity Web.
Pinkoski, T. (2001) "Dumetella carolinensis" (On-line), Animal Diversity Web.
Pistorio, A. L., Vintch, B., Wang, X. (2006) Acoustic analysis of vocal development in a New World primate, the common marmoset (Callithrix jacchus), The Journal of the Acoustical Society of America 120, 1655.
Poor, A. (2005a) "Cricetomyinae" (On-line), Animal Diversity Web.
Poor, A. (2005b) "Dendromurinae" (On-line), Animal Diversity Web.
Poor, A. (2005c) "Gerbillinae" (On-line), Animal Diversity Web.
Portfors, C. V., and Perkel, D. J. (2014) The role of ultrasonic vocalizations in mouse communication, Current Opinion in Neurobiology 28, 115-120.
Portman, C. (2004) "Lama glama" (On-line), Animal Diversity Web.
Potter, M. (2002) "Falco peregrinus" (On-line), Animal Diversity Web.
Quesnel, V. C. (2006) Reproductive Behaviour of the Neotropical Gecko Thecadactylus rapicauda (Houttuyn), Living World, Journal of The Trinidad and Tobago Field Naturalists' Club 2006, 38-43.
Rabb, G. B., Rabb, M.S. (1963) Additional observations on breeding behavior of the Surinam toad, Pipa pipa, Copeia 1963, 636-642.
Ralls, K., C. Barasch, K. Minkowski. (1975) Behavior of captive mouse deer, Tragulus napu, Zeitschrift für Tierpsychologie 37, 356-378.
Rambaldini, D. A. (2009) Glauconycteris variegata (Chiroptera: Vespertilionidae), Mammalian Species 42, 251-258.
Ramos, J. A., Peters, R.A. (2016) Dragon wars: Movement‐based signalling by Australian agamid lizards in relation to species ecology, Austral Ecology 41, 302-315.
Ratzloff, E. (2011) "Orycteropus afer" (On-line), Animal Diversity Web.
Raynor, S. (2000) "Manis pentadactyla" (On-line), Animal Diversity Web.
Reed, H. (2019) "Plethodon wehrlei" (On-line), Animal Diversity Web.
Regalado, R. (2003) Social behavior and sex recognition in the Puerto Rican dwarf gecko Sphaerodactylus nicholsi, Caribbean Journal of Science 39, 77-93.
Reinhart, C. (2011) "Phaeognathus hubrichti" (On-line), Animal Diversity Web.
Reister, A. (2006) "Trichys fasciculata" (On-line), Animal Diversity Web.
Retief, T. A., Bennett, N. C., Kinahan, A. A., and Bateman, P. W. (2013) Sexual selection and genital allometry in the Hottentot golden mole (Amblysomus hottentotus), Mammalian Biology 78, 356-360.
Reyes-Olivares, C., Labra, A. (2017) Emisión de sonidos en lagartos nativos de Chile: el estado del arte. Bol Chil Herpetol 4, 1-9.
Rhodes, C. (2011) "Aethia pusilla" (On-line), Animal Diversity Web.
Ricks, C. (2017) "Farancia abacura" (On-line), Animal Diversity Web.
Riemland, S. (2000) "Notophthalmus viridescens" (On-line), Animal Diversity Web.
Roberts, C. (2011) "Erinaceus europaeus" (On-line), Animal Diversity Web. .
Robles, H., Ciudad, C., Vera, R., Olea, P. P., and Matthysen, E. (2008) Demographic responses of Middle Spotted Woodpeckers (Dendrocopos medius) to habitat fragmentation, Auk 125, 131-139.
Rodel, M. O., Kosuch, J., Veith, M., and Ernst, R. (2003) First record of the Genus acanthixalus Laurent, 1944 from the Upper Guinean Rain Forest, West Africa, with the description of a new species, Journal of Herpetology 37, 43-52.
Rodriguesz, L. O., Duellman, W.E. (1994) Guide to the frogs of the Iquitos region, Amazonian Peru, University of Kansas publications, Museum of Natural History 22, 1-80.
Rodriguez, R. (2002) "Gavia immer" (On-line), Animal Diversity Web. .
Ron, S. R., Duellman, W.E., Caminer, M.A., Pazmino, D. (2018) Advertisement calls and DNA sequences reveal a new species of Scinax (Anura: Hylidae) on the Pacific lowlands of Ecuador, Plos One 13, e0202169.
Roof, J. (2001) "Passer domesticus" (On-line), Animal Diversity Web.
Roof, J. (2011) "Parus atricapillus" (On-line), Animal Diversity Web.
Rorabaugh, J. C., Elliot, L. (2006) Tarahumara Frog (Rana tarahumarae) Call Types and Characteristics, Sonoran Herpetologist 19, 134-136.
Rose, T. A., Munn, A.J., Ramp, D., Banks, P.B. (2006) Foot‐thumping as an alarm signal in macropodoid marsupials: prevalence and hypotheses of function, Mammal review 36, 281-298.
Rosenthal, A. (2004) "Agelaius phoeniceus" (On-line), Animal Diversity Web.
Roth, C. (2002) "Hirundo rustica" (On-line), Animal Diversity Web.
Roth, M. (2011) "Zonotrichia querula" (On-line), Animal Diversity Web.
Rountrey, A. (2006) "Lagurus lagurus" (On-line), Animal Diversity Web.
Ruiz, K. (2002) "Eidolon helvum" (On-line), Animal Diversity Web.
Russell, A. P., Hood, H. A., and Bauer, A. M. (2014) Laryngotracheal and cervical muscular anatomy in the genus Uroplatus (Gekkota: Gekkonidae) in relation to distress call emission, African Journal of Herpetology 63, 127-151.
Russo, D., and Jones, G. (1999) The social calls of Kuhl's pipistrelles Pipistrellus kuhlii (Kuhl, 1819): structure and variation (Chiroptera: Vespertilionidae), J Zool 249, 476-481.
Sachi, S., Dinesh, K.P. (2016) Combat and acoustics of the endangered Little Tree Frog (Amphibia: Rhacophoridae: Rhacophorus lateralis) from the Western Ghats, India, Journal of Threatened Taxa 7, 7282-7286.
Sands, C. (2003) "Sitta canadensis" (On-line), Animal Diversity Web.
Santoro, K. (2004) "Petromus typicus" (On-line), Animal Diversity Web.
Sao-Pedro, V. A., Medeiros, P. H., and Garda, A. A. (2011) The advertisement call of Rhinella granulosa (Anura, Bufonidae), Zootaxa, 60-62.
Sargent, E. (2001) "Coleonyx brevis" (On-line), Animal Diversity Web.
Savage, M. (2001) "Chlamydosaurus kingii" (On-line), Animal Diversity Web.
Sayigh, L. S., (Ed.) (2014) Cetacean Acoustic Communication, Springer, Dordrecht.
Schiebenes, K. (2004) "Chaetodipus baileyi" (On-line), Animal Diversity Web.
Schott, R. (2005) "Dendroaspis polylepis" (On-line), Animal Diversity Web.
Schiotz, A. (1964): The voices of some West African amphibians. Videnskabelige Meddelelser fra Dansk Naturhistorisk Forening, 127, 35-83.
Schramm, P. (1961) Copulation and gestation in the pocket gopher, J. Mamm., 42, 167-170.
Schwagmeyer, P. L. (1980) Alarm calling behavior of the thirteen-lined ground squirrel, Spermophilus tridecemlineatus, Behavioral Ecology and Sociobiology 7, 195-200.
Schwartz, A. (1973) Six new species of Eleutherodactylus (Anura, Leptodactylidae) from Hispaniola, Journal of Herpetology 7, 249-273.
Scott, V. (2012) "Pelecanus occidentalis" (On-line), Animal Diversity Web.
Seinfeld, J. (2000) "Macaca mulatta" (On-line), Animal Diversity Web.
Sellner, T. (2011) "Rallus elegans" (On-line), Animal Diversity Web.
Seneviratne, S. S., Jones, I. L., and Carr, S. M. (2012) Patterns of vocal divergence in a group of non-oscine birds (auklets; Alcidae, Charadriiformes), Evolutionary Ecology Research 14, 95-112.
Serrano, J. M. (2018) The amplexus and encounter calls and notes on the reproductive behavior of the Porthole Frog (Charadrahyla taeniopus), Herpetology Notes 11, 819-823.
Shea, G.M. (1987) Notes on the biology of Paradelma orientalis, Herpetofauna, 17 (1), 5-6.
Shefferly, N. (1999) "Heterohyrax brucei" (On-line), Animal Diversity Web.
Sherman, P. (2007) "Sagittarius serpentarius" (On-line), Animal Diversity Web.
Shofner, W. P. (2002) Perception of the periodicity strength of complex sounds by the chinchilla, Hearing Research 173, 69-81.
Siciliano Martina, L. (2013a) "Didelphis virginiana" (On-line), Animal Diversity Web.
Siciliano Martina, L. (2013b) "Didelphidae" (On-line), Animal Diversity Web.
Siciliano, M. L. (2014) "Caenolestes fuliginosus" (On-line), Animal Diversity Web.
Sickler, S. (2018) "Siren intermedia" (On-line), Animal Diversity Web.
Sides, C. (2003) "Cercartetus nanus" (On-line), Animal Diversity Web.
Sieber, O. J. (1984) Vocal Communication in Raccoons (Procyon lotor), Behaviour 90, 80-113.
Siebert, E. (2008) "Necturus maculosus" (On-line), Animal Diversity Web.
Siemers, B. M., Schauermann, G., Turni, H., and von Merten, S. (2009) Why do shrews twitter? Communication or simple echo-based orientation, Biology Letters 5, 593-596.
Silbernagel, E. (2005) "Pteropus giganteus" (On-line), Animal Diversity Web.
Simmons, J. A., O'Farrell, M.J. (1977) Echolocation by the long-eared bat, Plecotus phyllotis, Journal of comparative physiology 122, 201-214.
Sinnett, K. (2011) "Bothriechis schlegelii" (On-line), Animal Diversity Web.
Sinsch, U., and Joermann, G. (1989) Vocalization and Mating-Behavior of the Marsupial Frog, Gastrotheca marsupiata (Dumeril and Bibron, 1841) (Amphibia, Hylidae), Copeia, 755-760.
Smith, A. (2003) "Podilymbus podiceps" (On-line), Animal Diversity Web.
Smith, J. (1999) "Zapus hudsonius" (On-line), Animal Diversity Web.
Smith, L. (2014) "Passerina caerulea" (On-line), Animal Diversity Web.
Smotherman, M., and Guillen-Servent, A. (2008) Doppler-shift compensation behavior by Wagner's mustached bat, Pteronotus personatus, Journal of the Acoustical Society of America 123, 4331-4339.
Somma, L. A. (2018) Pachymedusa dacnicolor (Cope, 1864): U.S. Geological Survey, Nonindigenous Aquatic Species Database, Gainesville, FL.
Song, H. (2008) "Luscinia megarhynchos" (On-line), Animal Diversity Web.
Sprengelmeyer, Q. (2014) "Picoides tridactylus" (On-line), Animal Diversity Web.
Starnberger, I., Kamminga, P., Fosah, V. C., and Nuttman, C. (2011) The 'Push-up' as a Calling Posture in Nectophrynoides tornieri (Anura: Bufonidae) in the Amani Nature Reserve, Tanzania, Herpetologica 67, 124-134.
Steffen, A. (2007) "Balaeniceps rex" (On-line), Animal Diversity Web.
Stephenson, B., and Verrell, P. (2003) Courtship and mating of the tailed frog (Ascaphus truei), J Zool 259, 15-22.
Sterling, R. (2011a) "Setophaga ruticilla" (On-line), Animal Diversity Web.
Sterling, R. (2011b) "Vireo griseus" (On-line), Animal Diversity Web.
Sterling, R. (2011c) "Vireo olivaceus" (On-line), Animal Diversity Web.
Sterling, R. (2011d) "Vireo philadelphicus" (On-line), Animal Diversity Web.
Stevens, C. E., Paszkowski, C.A. (2004) Using chorus-size ranks from call surveys to estimate reproductive activity of the wood frog (Rana sylvatica), Journal of Herpetology 38, 404-410.
Stewart, H. (2018) "Masticophis flagellum" (On-line), Animal Diversity Web.
Stewart, M. (2003) "Heloderma suspectum" (On-line), Animal Diversity Web.
Stoffberg, S. (2007) Molecular phylogenetics and the evolution of high-frequency echolocation in horseshoe bats (Genus Rhinolophus), In Department of Zoology, University of Cape Town.
Stoffer, M. (2015) "Sphyrapicus ruber" (On-line), Animal Diversity Web.
Strassman, A. (2004) "Caluromys philander" (On-line), Animal Diversity Web.
Straughan, I. R., Heyer, W. R. (1976) A functional analysis of the mating calls of the neotropical frog genera of the Leptodactylus complex (Amphibia, Leptodactylidae), Papeis avulsos Zool. 29, 221-245.
Street, R. (1999) "Piranga olivacea" (On-line), Animal Diversity Web.
Stubblefield, A. (2014) "Lemmus lemmus" (On-line), Animal Diversity Web.
Sturaro, M. J., da Silva, V. X. (2010) Natural history of the lizard Enyalius perditus (Squamata: Leiosauridae) from an Atlantic forest remnant in southern Brazil, Journal of Natural History, 44, 1225-1238.
Sukumaran, J., Das, I., Haas, A. (2006) A Synopsis of Bioacoustic Studies of Anuran Amphibians of Borneo, Herpetological Review 37, 288-293.
Sukumaran, J., Das, I., and Haas, A. (2010) Descriptions of the advertisement calls of some Bornean frogs, Russian Journal of Herpetology 17, 189-194.
Sullivan, B. K., and Malmos, K. B. (1994) Call Variation in the Colorado River Toad (Bufo alvarius) - Behavioral and Phylogenetic Implications, Herpetologica 50, 146-156.
Swiderek, S. (1999) "Dendroica pensylvanica" (On-line), Animal Diversity Web.
Switzer, C. (2011) "Phasianus colchicus" (On-line), Animal Diversity Web.
Tárano, Z. (2010) Advertisement calls and calling habits of frogs from a flooded savanna of Venezuela, South American J. of Herpetology, 5(3), 221-240.
Templeton, J. (2006) "Geomys arenarius" (On-line), Animal Diversity Web.
Thairu, M. (2011) "Balearica regulorum" (On-line), Animal Diversity Web.
Thomas, K. (2007) "Cacatua galerita" (On-line), Animal Diversity Web.
Thompson, K. (2006) "Apus apus" (On-line), Animal Diversity Web.
Travis, E. (2002) "Spizella arborea" (On-line), Animal Diversity Web.
Tsang, C. (2003) "Desmognathus ochrophaeus" (On-line), Animal Diversity Web.
Tulppo, J. (2017) "Petrochelidon pyrrhonota" (On-line), Animal Diversity Web.
Twaddle, B. (2012) "Ammodramus nelsoni" (On-line), Animal Diversity Web.
Tyack, P. L., Clark, C.W., (Ed.) (2000) Communication and Acoustic Behavior of Dolphins and Whales., Vol. Springer Handbook of Auditory Research, Springer, New York.
Valentine, S. (2013) "Chrysochloris asiatica" (On-line), Animal Diversity Web.
Vences, M., Raxworthy, C. J., Nussbaum, R. A., and Glaw, F. (2003) New microhylid frog (Plethodontohyla) from Madagascar, with semiarboreal habits and possible parental care, Journal of Herpetology 37, 629-636.
Waite, K. (2008) "Aegithalos caudatus" (On-line), Animal Diversity Web.
Walkowiak, W. (1992) Acoustic Communication in the Fire-Bellied Toad - an Integrative Neurobiological Approach, Ethology Ecology & Evolution 4, 63-74.
Wang, A. (2011) "Meles meles" (On-line), Animal Diversity Web.
Warham, J. (1988) Vocalisations of Procellaria petrels, Notornis 35, 169-183.
Wasserman, A. O. (1968) Scaphiopus holbrookii, Catalogue of American Amphibians and Reptiles, 70.71-70.74.
Watkins, P. (2000) "Pandion haliaetus" (On-line), Animal Diversity Web.
Watkins, W. A., Baylor, E.R., Bowen, A.T. (1970) The call of Eleutherodactylus johnstonei, the whistling frog of Bermuda, Copeia 1970, 558-561.
Webber, E., Werner, Y.L. (1977) Vocalizations of two snake-lizards (Reptilia: Sauria: Pygopodidae), Herpetologica 33, 353-363.
Weber, C. (2004) "Erethizon dorsatum" (On-line), Animal Diversity Web.
Webster, G. (2007) "Mysateles prehensilis" (On-line), Animal Diversity Web.
Wei, L., Zhao, L. H., Ma, X. H., Fan, X. L., Ma, X. M., and Lin, Z. H. (2012) Advertisement Call Variability in the Black-spined Toad Bufo melanostictus (Anura: Bufonidae) during the Breeding Season in Lishui, Zhejiang, China, Asian Herpetological Research 3, 157-162.
Wells, K. D. (1978) Courtship and Parental Behavior in a Panamanian Poison-Arrow Frog (Dendrobates auratus), Herpetologica 34, 148-155.
Wethington, A. (2014) "Basiliscus basiliscus" (On-line), Animal Diversity Web.
Wever, E. G. (1974) The lizard ear: Geckkonidae, Journal of Morphology, 143, 121-165.
Wewelwala, K., Alagiyawadu, A.I., Kodituwakku, G., Bopage, M.M. (2013) Redescription of the tadpole of Kaloula taprobanica (Anura: Microhylidae) from Sri Lanka, Zootaxa 3716, 098-100.
White, R. (2007) "Taeniopygia guttata" (On-line), Animal Diversity Web.
Whiting, T. (2012) "Rhinopoma hardwickii" (On-line), Animal Diversity Web.
Wickramasinghe, D. D., Oseen, K. L., Kotagama, S. W., and Wassersug, R. J. (2004) The terrestrial breeding biology of the ranid rock frog Nannophrys ceylonensis, Behaviour 141, 899-913.
Williams, R. (2001) "Nestor notabilis" (On-line), Animal Diversity Web.
Wilson, C. (2009) "Bombycilla garrulus" (On-line), Animal Diversity Web.
Winkler, L. (2006) "Andrias japonicus" (On-line), Animal Diversity Web.
Winner, K. (2008) "Corallus hortulanus" (On-line), Animal Diversity Web.
Witt, E. (2001) "Heteromys desmarestianus" (On-line), Animal Diversity Web.
Woltanski, A. (2004) "Myrmecophaga tridactyla" (On-line), Animal Diversity Web.
Wu, K. (2017) "Hemidactylus frenatus" (On-line), Animal Diversity Web.
Wu, M. (2011) "Certhia familiaris" (On-line), Animal Diversity Web.
Wund, M. (2000) "Lagidium peruanum" (On-line), Animal Diversity Web.
Yan, J. (2001) "Aegolius acadicus" (On-line), Animal Diversity Web.
Yanez-Munoz, M. H., Reyes-Puig, J.P., Morales, M. (2013) Herpetofauna en areas prioritarias para la conservacion: El sistema de Reservas Jocotoco y EcoMinga, Mecn-Jocotoco-Ecominga.
Yosida, S., and Okanoya, K. (2009) Naked Mole-Rat is Sensitive to Social Hierarchy Encoded in Antiphonal Vocalization, Ethology 115, 823-831.
Young, B. A. (2003) Snake bioacoustics: Toward a richer understanding of the behavioral ecology of snakes, Quarterly Review of Biology 78, 303-325.
Yu, T. L., and Lu, X. (2010) Sex recognition and mate choice lacking in male Asiatic toads (Bufo gargarizans), Italian Journal of Zoology 77, 476-480.
Yu, T. L., and Sharma, M. D. (2012) Sex Recognition and Mate Choice by Male Bufo gargarizans in Central China, Zoological Science 29, 347-350.
Yu, Z., Qui, Q., Xu, Z., Shen, J. (2006) Auditory response characteristics of the piebald odorous frog and their implications, Comparative Physiology 192, 801-806.
Zank, C., Di-Bernardo, M., Lingnau, R., Colombo, P., Fusinatto, L., da Fonte, L.F.M. (2008) Calling activity and agonistic behavior of Pseudis minuta Günther, 1858 (Anura, Hylidae, Hylinae) in the Reserva Biológica do Lami, Porto Alegre, Brazil, South American Journal of Herpetology 3, 51-57.
Zheng, Y. C., Rao, D. Q., Murphy, R. W., and Zeng, X. M. (2011) Reproductive Behavior and Underwater Calls in the Emei Mustache Toad, Leptobrachium boringii, Asian Herpetological Research 2, 199-215.
Zimmermann, E., Lerch, C. (1993) The Complex Acoustic Design of an Advertisement Call in Male Mouse Lemurs (Microcebus murinus, Prosimii, Primates) and Sources of its Variation, ethology 93, 211-224.
Zumberg, R. (1999) "Passerina cyanea" (On-line), Animal Diversity Web.
Zweifei, R. G. (1971) Relationships and distribution of Genyophryne thomsoni, a microhylid frog of New Guinea. American Museum novitates; no. 2469, American Museum Novitates 13, 1-13.
