# Supplementary material for: The origins of acoustic communication in vertebrates
Source: Nat Commun. 2020 Jan 17;11:369. doi: 10.1038/s41467-020-14356-3 (PMC6969000; doi:10.1038/s41467-020-14356-3)
Supplement: Supplementary file 7 — Supplementary Data 4 [file 41467_2020_14356_MOESM7_ESM.xlsx]

## Sheet: Metadata
	Supplementary Data 4. Data on diel activity in tetrapods
	Data for 1799 species of tetrapods. Species are listed alphabetically by class, order, family, genus, and species.
	For state and diel activity
	1= NOC, nocturnal
	2 = DIU, diurnal
	3 = ARR, arrhythmic
	4= CRE, crepuscular
	Under maximum nocturnal coding, nocturnal, arrhythmic and crepuscular species are coded as nocturnal (state 1), not diurnal (state 0)
	Under maximum diurnal coding, diurnal, arrhythmic and crepuscular species are coded as diurnal (state 0), not nocturnal (state 1)
	References are given in Anderson and Wiens (2017)

## Sheet: Supplementary Data 4
Species	Family	Order	Class	State	Diel Activity	Maximum Nocturnal	Maximum Diurnal	References
Allophryne_ruthveni	Allophrynidae	Anura	Amphibia	NOC	1	1	1	Castroviejo-Fisher 2009
Eupsophus_calcaratus	Alsodidae	Anura	Amphibia	NOC	1	1	1	Marquez et al 2005
Eupsophus_emiliopugini	Alsodidae	Anura	Amphibia	NOC	1	1	1	Penna et al 2005
Limnomedusa_macroglossa	Alsodidae	Anura	Amphibia	NOC	1	1	1	Kaefer et al 2009
Alytes_cisternasii	Alytidae	Anura	Amphibia	NOC	1	1	1	Marquez et al 2010
Alytes_dickhilleni	Alytidae	Anura	Amphibia	NOC	1	1	1	Egea-Serrano et al 2006
Alytes_obstetricans	Alytidae	Anura	Amphibia	NOC	1	1	1	Egea-Serrano et al 2006
Discoglossus_pictus	Alytidae	Anura	Amphibia	NOC	1	1	1	Lantz 1947
Arthroleptis_stenodactylus	Arthroleptidae	Anura	Amphibia	NOC	1	1	1	Behangana et al 2009
Arthroleptis_wahlbergii	Arthroleptidae	Anura	Amphibia	ARR	3	1	0	Channing 2001
Arthroleptis_xenodactyloides	Arthroleptidae	Anura	Amphibia	NOC	1	1	1	Mercurio 2009
Cardioglossa_leucomystax	Arthroleptidae	Anura	Amphibia	DIU	2	0	0	Rodel and Ernst 2004
Leptopelis_argenteus	Arthroleptidae	Anura	Amphibia	NOC	1	1	1	Spawls et al 2006
Leptopelis_natalensis	Arthroleptidae	Anura	Amphibia	NOC	1	1	1	Channing 2001
Ascaphus_montanus	Ascaphidae	Anura	Amphibia	NOC	1	1	1	Conlon et al 2004
Ascaphus_truei	Ascaphidae	Anura	Amphibia	NOC	1	1	1	Stebbins 2003
Batrachyla_leptopus	Batrachylidae	Anura	Amphibia	NOC	1	1	1	Penna 1997
Batrachyla_taeniata	Batrachylidae	Anura	Amphibia	NOC	1	1	1	Penna 1997
Bombina_bombina	Bombinatoridae	Anura	Amphibia	DIU	2	0	0	Harkewicz 2004
Bombina_orientalis	Bombinatoridae	Anura	Amphibia	NOC	1	1	1	Zeyl and Laberge 2011
Bombina_variegata	Bombinatoridae	Anura	Amphibia	DIU	2	0	0	Harkewicz 2004
Brachycephalus_ephippium	Brachycephalidae	Anura	Amphibia	DIU	2	0	0	Pires Jr et al 2002
Ischnocnema_guentheri	Brachycephalidae	Anura	Amphibia	NOC	1	1	1	Giaretta and Facure 2008
Ischnocnema_parva	Brachycephalidae	Anura	Amphibia	NOC	1	1	1	Giaretta and Facure 2008
Breviceps_mossambicus	Breviciptidae	Anura	Amphibia	NOC	1	1	1	Gardner and Fitzherbert 2007
Ansonia_hanitschi	Bufonidae	Anura	Amphibia	NOC	1	1	1	Das 2006
Ansonia_leptopus	Bufonidae	Anura	Amphibia	NOC	1	1	1	Das 2006
Ansonia_longidigita	Bufonidae	Anura	Amphibia	ARR	3	1	0	Das 2006
Ansonia_spinulifer	Bufonidae	Anura	Amphibia	NOC	1	1	1	Das 2006
Atelopus_spumarius	Bufonidae	Anura	Amphibia	DIU	2	0	0	Rodriguez and Duellman 1994
Bufo_alvarius	Bufonidae	Anura	Amphibia	NOC	1	1	1	Stebbins 2003
Bufo_americanus	Bufonidae	Anura	Amphibia	CRE	4	1	0	Harding 2000
Bufo_arenarum	Bufonidae	Anura	Amphibia	NOC	1	1	1	Sanabria et al 2012
Bufo_boreas	Bufonidae	Anura	Amphibia	ARR	3	1	0	Stebbins 2003
Bufo_bufo	Bufonidae	Anura	Amphibia	NOC	1	1	1	Sinsch 1988
Bufo_calamita	Bufonidae	Anura	Amphibia	NOC	1	1	1	Sinsch 1988
Bufo_cognatus	Bufonidae	Anura	Amphibia	NOC	1	1	1	Stebbins 2003
Bufo_dombensis	Bufonidae	Anura	Amphibia	NOC	1	1	1	Channing 2001
Bufo_gargarizans	Bufonidae	Anura	Amphibia	NOC	1	1	1	Yu et al 2009
Bufo_garmani	Bufonidae	Anura	Amphibia	NOC	1	1	1	Gardner et al 2007
Bufo_granulosus	Bufonidae	Anura	Amphibia	DIU	2	0	0	Navas et al 2007
Bufo_gutturalis	Bufonidae	Anura	Amphibia	DIU	2	0	0	Behangana et al 2009
Bufo_japonicus	Bufonidae	Anura	Amphibia	NOC	1	1	1	Ishii et al 1989
Bufo_maculatus	Bufonidae	Anura	Amphibia	ARR	3	1	0	Behangana et al 2009
Bufo_marinus	Bufonidae	Anura	Amphibia	NOC	1	1	1	Schluter et al 2004
Bufo_melanostictus	Bufonidae	Anura	Amphibia	NOC	1	1	1	Dasgupta 1962
Bufo_microscaphus	Bufonidae	Anura	Amphibia	NOC	1	1	1	Degenhardt et al 1996
Bufo_regularis	Bufonidae	Anura	Amphibia	ARR	3	1	0	Behangana et al 2009
Bufo_stomaticus	Bufonidae	Anura	Amphibia	NOC	1	1	1	Khan 2002
Bufo_taitanus	Bufonidae	Anura	Amphibia	NOC	1	1	1	Gardner et al 2007
Bufo_viridis	Bufonidae	Anura	Amphibia	NOC	1	1	1	Hoffman and Katz 1989
Dendrophryniscus_minutus	Bufonidae	Anura	Amphibia	ARR	3	1	0	Schluter et al 2004
Mertensophryne_micranotis	Bufonidae	Anura	Amphibia	DIU	2	0	0	Spawls et al 2006
Nectophrynoides_tornieri	Bufonidae	Anura	Amphibia	NOC	1	1	1	Starnberger et al 2011
Osornophryne_guacamayo	Bufonidae	Anura	Amphibia	NOC	1	1	1	Gluesenkamp 2001
Schismaderma_carens	Bufonidae	Anura	Amphibia	DIU	2	0	0	Channing 2001
Centrolene_geckoideum	Centrolenidae	Anura	Amphibia	NOC	1	1	1	Guayasamin et al 2006
Cochranella_euknemos	Centrolenidae	Anura	Amphibia	NOC	1	1	1	Guayasamin et al 2009
Cochranella_granulosa	Centrolenidae	Anura	Amphibia	NOC	1	1	1	Savage 2002
Espadarana_prosoblepon	Centrolenidae	Anura	Amphibia	NOC	1	1	1	Guayasamin et al 2006
Hyalinobatrachium_chirripoi	Centrolenidae	Anura	Amphibia	NOC	1	1	1	Guayasamin et al 2006
Hyalinobatrachium_colymbiphyllum	Centrolenidae	Anura	Amphibia	NOC	1	1	1	Savage 2002
Hyalinobatrachium_fleischmanni	Centrolenidae	Anura	Amphibia	NOC	1	1	1	Lee 2000
Hyalinobatrachium_valerioi	Centrolenidae	Anura	Amphibia	NOC	1	1	1	Savage 2002
Teratohyla_midas	Centrolenidae	Anura	Amphibia	NOC	1	1	1	Schluter et al 2004
Teratohyla_spinosa	Centrolenidae	Anura	Amphibia	NOC	1	1	1	Guayasamin et al 2006
Ceratophrys_cornuta	Ceratophryidae	Anura	Amphibia	NOC	1	1	1	Duellman and Lizana 1994
Ceratophrys_ornata	Ceratophryidae	Anura	Amphibia	NOC	1	1	1	Toledo and Jared 1993
Conraua_goliath	Conrauidae	Anura	Amphibia	NOC	1	1	1	Sabater-Pi 1985
Craugastor_augusti	Craugastoridae	Anura	Amphibia	NOC	1	1	1	Golberg and Schwalbe 2004
Haddadus_binotatus	Craugastoridae	Anura	Amphibia	NOC	1	1	1	Almeida-Gomes et al 2010
Oreobates_quixensis	Craugastoridae	Anura	Amphibia	NOC	1	1	1	Schluter et al 2004
Phrynopus_bracki	Craugastoridae	Anura	Amphibia	NOC	1	1	1	Hedges 1990
Pristimantis_acuminatus	Craugastoridae	Anura	Amphibia	ARR	3	1	0	Schluter et al 2004
Pristimantis_altamazonicus	Craugastoridae	Anura	Amphibia	ARR	3	1	0	Schluter et al 2004
Pristimantis_conspicillatus	Craugastoridae	Anura	Amphibia	NOC	1	1	1	Arroyo et al 2008
Pristimantis_diadematus	Craugastoridae	Anura	Amphibia	NOC	1	1	1	von May et al 2008
Pristimantis_ockendeni	Craugastoridae	Anura	Amphibia	ARR	3	1	0	Schluter et al 2004
Pristimantis_peruvianus	Craugastoridae	Anura	Amphibia	NOC	1	1	1	Schluter et al 2004
Pristimantis_unistrigatus	Craugastoridae	Anura	Amphibia	NOC	1	1	1	Arroyo et al 2008
Cycloramphus_boraceiensis	Cycloramphidae	Anura	Amphibia	ARR	3	1	0	Lima et al 2010
Thoropa_miliaris	Cycloramphidae	Anura	Amphibia	NOC	1	1	1	Siqueira et al 2006
Allobates_femoralis	Dendrobatidae	Anura	Amphibia	DIU	2	0	0	Schluter et al 2004
Allobates_talamancae	Dendrobatidae	Anura	Amphibia	DIU	2	0	0	Kubicki 2008
Ameerega_bilinguis	Dendrobatidae	Anura	Amphibia	DIU	2	0	0	Lynch and Arroyo 2009
Ameerega_hahneli	Dendrobatidae	Anura	Amphibia	DIU	2	0	0	Lynch and Arroyo 2009
Ameerega_picta	Dendrobatidae	Anura	Amphibia	DIU	2	0	0	Rodrigues et al 2011
Ameerega_trivittata	Dendrobatidae	Anura	Amphibia	DIU	2	0	0	Lynch and Arroyo 2009
Anomaloglossus_stepheni	Dendrobatidae	Anura	Amphibia	DIU	2	0	0	Menin et al 2007
Dendrobates_auratus	Dendrobatidae	Anura	Amphibia	DIU	2	0	0	Savage 2002
Dendrobates_castaneoticus	Dendrobatidae	Anura	Amphibia	DIU	2	0	0	Rodrigues et al 2011
Dendrobates_histrionicus	Dendrobatidae	Anura	Amphibia	DIU	2	0	0	Rodrigues et al 2011
Dendrobates_lehmanni	Dendrobatidae	Anura	Amphibia	DIU	2	0	0	Daly 1998
Dendrobates_leucomelas	Dendrobatidae	Anura	Amphibia	DIU	2	0	0	Summers 1989
Dendrobates_pumilio	Dendrobatidae	Anura	Amphibia	DIU	2	0	0	Savage 2002
Dendrobates_reticulatus	Dendrobatidae	Anura	Amphibia	DIU	2	0	0	Rodriguez and Duellman 1994
Dendrobates_steyermarki	Dendrobatidae	Anura	Amphibia	DIU	2	0	0	Maxson and Myers 1985
Dendrobates_ventrimaculatus	Dendrobatidae	Anura	Amphibia	DIU	2	0	0	Schluter et al 2004
Epipedobates_machalilla	Dendrobatidae	Anura	Amphibia	DIU	2	0	0	Santos et al 2003
Phyllobates_terribilis	Dendrobatidae	Anura	Amphibia	DIU	2	0	0	Daly 1998
Phyllobates_vittatus	Dendrobatidae	Anura	Amphibia	DIU	2	0	0	Savage 2002
Silverstoneia_flotator	Dendrobatidae	Anura	Amphibia	DIU	2	0	0	Kubicki 2008
Euphlyctis_cyanophlyctis	Dicroglossidae	Anura	Amphibia	NOC	1	1	1	Khatiwada 2011
Fejervarya_cancrivora	Dicroglossidae	Anura	Amphibia	NOC	1	1	1	Wygoda et al 2011
Hoplobatrachus_occipitalis	Dicroglossidae	Anura	Amphibia	ARR	3	1	0	Behangana et al 2009
Hoplobatrachus_tigerinus	Dicroglossidae	Anura	Amphibia	NOC	1	1	1	Abraham et al 2001
Ingerana_baluensis	Dicroglossidae	Anura	Amphibia	NOC	1	1	1	Das 2006
Limnonectes_blythii	Dicroglossidae	Anura	Amphibia	NOC	1	1	1	Chan and Goh 2010
Limnonectes_finchi	Dicroglossidae	Anura	Amphibia	NOC	1	1	1	Das 2006
Limnonectes_kuhlii	Dicroglossidae	Anura	Amphibia	NOC	1	1	1	Tsuji and Lue 2000
Limnonectes_leporinus	Dicroglossidae	Anura	Amphibia	NOC	1	1	1	Das 2006
Nannophrys_ceylonensis	Dicroglossidae	Anura	Amphibia	NOC	1	1	1	Wickramasinghe et al 2004
Occidozyga_laevis	Dicroglossidae	Anura	Amphibia	NOC	1	1	1	Ibrahim et al 2003
Sphaerotheca_breviceps	Dicroglossidae	Anura	Amphibia	NOC	1	1	1	Khatiwada 2011
Adelophryne_gutturosa	Eleutherodactylidae	Anura	Amphibia	DIU	2	0	0	Hoogmoed et al 1994
Eleutherodactylus_abbotti	Eleutherodactylidae	Anura	Amphibia	DIU	2	0	0	Schwartz and Henderson 1991
Eleutherodactylus_albipes	Eleutherodactylidae	Anura	Amphibia	NOC	1	1	1	Diaz et al 2005
Eleutherodactylus_alcoae	Eleutherodactylidae	Anura	Amphibia	NOC	1	1	1	Schwartz and Henderson 1991
Eleutherodactylus_auriculatus	Eleutherodactylidae	Anura	Amphibia	NOC	1	1	1	Rodriguez et al 2010
Eleutherodactylus_cooki	Eleutherodactylidae	Anura	Amphibia	NOC	1	1	1	Schwartz and Henderson 1991
Eleutherodactylus_coqui	Eleutherodactylidae	Anura	Amphibia	NOC	1	1	1	Schwartz and Henderson 1991
Eleutherodactylus_cundalli	Eleutherodactylidae	Anura	Amphibia	NOC	1	1	1	Schwartz and Henderson 1991
Eleutherodactylus_dimidiatus	Eleutherodactylidae	Anura	Amphibia	NOC	1	1	1	Diaz et al 2005
Eleutherodactylus_fowleri	Eleutherodactylidae	Anura	Amphibia	NOC	1	1	1	Schwartz and Henderson 1991
Eleutherodactylus_gossei	Eleutherodactylidae	Anura	Amphibia	NOC	1	1	1	Schwartz and Henderson 1991
Eleutherodactylus_johnstonei	Eleutherodactylidae	Anura	Amphibia	NOC	1	1	1	Schwartz and Henderson 1991
Eleutherodactylus_lentus	Eleutherodactylidae	Anura	Amphibia	NOC	1	1	1	Perry 2009
Eleutherodactylus_martinicensis	Eleutherodactylidae	Anura	Amphibia	NOC	1	1	1	Schwartz and Henderson 1991
Eleutherodactylus_nubicola	Eleutherodactylidae	Anura	Amphibia	NOC	1	1	1	Schwartz and Henderson 1991
Eleutherodactylus_planirostris	Eleutherodactylidae	Anura	Amphibia	NOC	1	1	1	Petrovic 1973
Eleutherodactylus_unicolor	Eleutherodactylidae	Anura	Amphibia	NOC	1	1	1	Schwartz and Henderson 1991
Eleutherodactylus_varleyi	Eleutherodactylidae	Anura	Amphibia	NOC	1	1	1	Schwartz and Henderson 1991
Eleutherodactylus_zeus	Eleutherodactylidae	Anura	Amphibia	NOC	1	1	1	Schwartz and Henderson 1991
Eleutherodactylus_zugi	Eleutherodactylidae	Anura	Amphibia	NOC	1	1	1	Schwartz and Henderson 1991
Phyzelaphryne_miriamae	Eleutherodactylidae	Anura	Amphibia	DIU	2	0	0	Heyer and Gascon 1995
Heleophryne_purcelli	Heleophrynidae	Anura	Amphibia	NOC	1	1	1	Channing 2001
Flectonotus_pygmaeus	Hemiphractidae	Anura	Amphibia	NOC	1	1	1	Duellman and Maness 1980
Gastrotheca_cornuta	Hemiphractidae	Anura	Amphibia	NOC	1	1	1	Savage 2002
Gastrotheca_marsupiata	Hemiphractidae	Anura	Amphibia	NOC	1	1	1	Sinsch and Joermann 1989
Hemiphractus_scutatus	Hemiphractidae	Anura	Amphibia	NOC	1	1	1	von May et al 2008
Hemisus_marmoratus	Hemisotidae	Anura	Amphibia	ARR	3	1	0	Behangana et al 2009
Acris_crepitans	Hylidae	Anura	Amphibia	ARR	3	1	0	Harding 2000
Acris_gryllus	Hylidae	Anura	Amphibia	NOC	1	1	1	Mecham 1964
Agalychnis_annae	Hylidae	Anura	Amphibia	NOC	1	1	1	Savage 2002
Agalychnis_callidryas	Hylidae	Anura	Amphibia	NOC	1	1	1	Lee 2000
Agalychnis_moreletii	Hylidae	Anura	Amphibia	NOC	1	1	1	Lee 2000
Agalychnis_saltator	Hylidae	Anura	Amphibia	NOC	1	1	1	Savage 2002
Agalychnis_spurrelli	Hylidae	Anura	Amphibia	NOC	1	1	1	Savage 2002
Anotheca_spinosa	Hylidae	Anura	Amphibia	NOC	1	1	1	Savage 2002
Aplastodiscus_arildae	Hylidae	Anura	Amphibia	NOC	1	1	1	Eizemberg et al 2008
Aplastodiscus_leucopygius	Hylidae	Anura	Amphibia	NOC	1	1	1	Zina and Haddad 2010
Aplastodiscus_perviridis	Hylidae	Anura	Amphibia	NOC	1	1	1	Toledo et al 2007
Bokermannohyla_circumdata	Hylidae	Anura	Amphibia	NOC	1	1	1	Afonso and Eterovick 2007
Charadrahyla_taeniopus	Hylidae	Anura	Amphibia	NOC	1	1	1	Moen et al 2009
Corythomantis_greeningi	Hylidae	Anura	Amphibia	NOC	1	1	1	Navas et al 2002
Cruziohyla_calcarifer	Hylidae	Anura	Amphibia	NOC	1	1	1	Moen et al 2009
Cyclorana_alboguttata	Hylidae	Anura	Amphibia	NOC	1	1	1	Booth 2006
Cyclorana_australis	Hylidae	Anura	Amphibia	NOC	1	1	1	Reynolds et al 2011
Cyclorana_longipes	Hylidae	Anura	Amphibia	NOC	1	1	1	Crossland et al 2008
Cyclorana_novaehollandiae	Hylidae	Anura	Amphibia	NOC	1	1	1	Amey and Grigg 1995
Dendropsophus_anceps	Hylidae	Anura	Amphibia	NOC	1	1	1	Abrunhosa et al 2006
Dendropsophus_brevifrons	Hylidae	Anura	Amphibia	NOC	1	1	1	von May et al 2008
Dendropsophus_ebraccatus	Hylidae	Anura	Amphibia	NOC	1	1	1	Moen et al 2009
Dendropsophus_koechlini	Hylidae	Anura	Amphibia	NOC	1	1	1	von May et al 2008
Dendropsophus_leali	Hylidae	Anura	Amphibia	NOC	1	1	1	Moen et al 2009
Dendropsophus_leucophyllatus	Hylidae	Anura	Amphibia	NOC	1	1	1	Moen et al 2009
Dendropsophus_marmoratus	Hylidae	Anura	Amphibia	NOC	1	1	1	von May et al 2008
Dendropsophus_parviceps	Hylidae	Anura	Amphibia	NOC	1	1	1	von May et al 2008
Dendropsophus_rhodopeplus	Hylidae	Anura	Amphibia	NOC	1	1	1	Moen et al 2009
Dendropsophus_sarayacuensis	Hylidae	Anura	Amphibia	NOC	1	1	1	Moen et al 2009
Dendropsophus_triangulum	Hylidae	Anura	Amphibia	NOC	1	1	1	Moen et al 2009
Duellmanohyla_rufioculis	Hylidae	Anura	Amphibia	NOC	1	1	1	Savage 2002
Duellmanohyla_soralia	Hylidae	Anura	Amphibia	NOC	1	1	1	Duellman 2001
Ecnomiohyla_miliaria	Hylidae	Anura	Amphibia	NOC	1	1	1	Moen et al 2009
Hyla_andersonii	Hylidae	Anura	Amphibia	NOC	1	1	1	Moen et al 2009
Hyla_arborea	Hylidae	Anura	Amphibia	NOC	1	1	1	Moen et al 2009
Hyla_arenicolor	Hylidae	Anura	Amphibia	NOC	1	1	1	Moen et al 2009
Hyla_avivoca	Hylidae	Anura	Amphibia	NOC	1	1	1	Moen et al 2009
Hyla_chinensis	Hylidae	Anura	Amphibia	NOC	1	1	1	Moen et al 2009
Hyla_chrysoscelis	Hylidae	Anura	Amphibia	NOC	1	1	1	Moen et al 2009
Hyla_cinerea	Hylidae	Anura	Amphibia	NOC	1	1	1	Schwartz and Henderson 1991
Hyla_femoralis	Hylidae	Anura	Amphibia	NOC	1	1	1	Moen et al 2009
Hyla_gratiosa	Hylidae	Anura	Amphibia	NOC	1	1	1	Moen et al 2009
Hyla_japonica	Hylidae	Anura	Amphibia	NOC	1	1	1	Moen et al 2009
Hyla_meridionalis	Hylidae	Anura	Amphibia	NOC	1	1	1	Moen et al 2009
Hyla_squirella	Hylidae	Anura	Amphibia	NOC	1	1	1	Schwartz and Henderson 1991
Hyla_versicolor	Hylidae	Anura	Amphibia	NOC	1	1	1	Harding 2000
Hylomantis_lemur	Hylidae	Anura	Amphibia	NOC	1	1	1	Savage 2002
Hypsiboas_albomarginatus	Hylidae	Anura	Amphibia	NOC	1	1	1	Moen et al 2009
Hypsiboas_albopunctatus	Hylidae	Anura	Amphibia	NOC	1	1	1	Toledo et al 2007
Hypsiboas_boans	Hylidae	Anura	Amphibia	NOC	1	1	1	Moen et al 2009
Hypsiboas_cinerascens	Hylidae	Anura	Amphibia	NOC	1	1	1	Menin et al 2008
Hypsiboas_fasciatus	Hylidae	Anura	Amphibia	NOC	1	1	1	von May et al 2008
Hypsiboas_geographicus	Hylidae	Anura	Amphibia	NOC	1	1	1	Moen et al 2009
Hypsiboas_lanciformis	Hylidae	Anura	Amphibia	NOC	1	1	1	Vonesh 1998
Hypsiboas_rosenbergi	Hylidae	Anura	Amphibia	NOC	1	1	1	Moen et al 2009
Isthmohyla_pseudopuma	Hylidae	Anura	Amphibia	NOC	1	1	1	Moen et al 2009
Litoria_caerulea	Hylidae	Anura	Amphibia	DIU	2	0	0	Griffiths 1997
Litoria_genimaculata	Hylidae	Anura	Amphibia	NOC	1	1	1	Williams and Hero 1998
Litoria_inermis	Hylidae	Anura	Amphibia	CRE	4	1	0	Cogger 1992
Litoria_nasuta	Hylidae	Anura	Amphibia	NOC	1	1	1	Cogger 1992
Litoria_pallida	Hylidae	Anura	Amphibia	NOC	1	1	1	Cogger 1992
Litoria_pearsoniana	Hylidae	Anura	Amphibia	NOC	1	1	1	Parris 2001
Litoria_rothii	Hylidae	Anura	Amphibia	NOC	1	1	1	Crossland et al 2008
Litoria_rubella	Hylidae	Anura	Amphibia	NOC	1	1	1	Crossland et al 2008
Litoria_tornieri	Hylidae	Anura	Amphibia	NOC	1	1	1	Cogger 1992
Nyctimystes_dayi	Hylidae	Anura	Amphibia	NOC	1	1	1	Williams and Hero 1998
Osteocephalus_buckleyi	Hylidae	Anura	Amphibia	NOC	1	1	1	von May et al 2008
Osteocephalus_leprieurii	Hylidae	Anura	Amphibia	NOC	1	1	1	Schluter et al 2004
Osteocephalus_oophagus	Hylidae	Anura	Amphibia	NOC	1	1	1	Jungfer and Weygoldt 1999
Osteocephalus_taurinus	Hylidae	Anura	Amphibia	NOC	1	1	1	Rodriguez and Duellman 1994
Osteopilus_septentrionalis	Hylidae	Anura	Amphibia	NOC	1	1	1	Savage 2002
Pachymedusa_dacnicolor	Hylidae	Anura	Amphibia	NOC	1	1	1	Duellman 2001b
Phyllodytes_luteolus	Hylidae	Anura	Amphibia	NOC	1	1	1	Eterovick 1999
Phyllomedusa_atelopoides	Hylidae	Anura	Amphibia	NOC	1	1	1	Duellman 2005
Phyllomedusa_bicolor	Hylidae	Anura	Amphibia	NOC	1	1	1	Rodriguez and Duellman 1994
Phyllomedusa_hypochondrialis	Hylidae	Anura	Amphibia	NOC	1	1	1	Conceicao et al 2006
Phyllomedusa_palliata	Hylidae	Anura	Amphibia	NOC	1	1	1	Schluter et al 2004
Phyllomedusa_tarsius	Hylidae	Anura	Amphibia	NOC	1	1	1	Schluter et al 2004
Phyllomedusa_tomopterna	Hylidae	Anura	Amphibia	NOC	1	1	1	Schluter et al 2004
Phyllomedusa_vaillantii	Hylidae	Anura	Amphibia	NOC	1	1	1	Schluter et al 2004
Plectrohyla_bistincta	Hylidae	Anura	Amphibia	NOC	1	1	1	Moen et al 2009
Pseudacris_crucifer	Hylidae	Anura	Amphibia	NOC	1	1	1	Harding 2000
Pseudacris_nigrita	Hylidae	Anura	Amphibia	NOC	1	1	1	Gosner and Rossman 1959
Pseudacris_regilla	Hylidae	Anura	Amphibia	NOC	1	1	1	Rorabaugh et al 2004
Pseudacris_streckeri	Hylidae	Anura	Amphibia	NOC	1	1	1	Brown et al 1972
Pseudis_minuta	Hylidae	Anura	Amphibia	NOC	1	1	1	Zank et al 2008
Pseudis_paradoxa	Hylidae	Anura	Amphibia	ARR	3	1	0	Duellman 2005
Ptychohyla_hypomykter	Hylidae	Anura	Amphibia	NOC	1	1	1	Moen et al 2009
Scarthyla_goinorum	Hylidae	Anura	Amphibia	ARR	3	1	0	Duellman 2005
Scinax_acuminatus	Hylidae	Anura	Amphibia	NOC	1	1	1	Moen et al 2009
Scinax_boulengeri	Hylidae	Anura	Amphibia	NOC	1	1	1	Savage 2002
Scinax_catharinae	Hylidae	Anura	Amphibia	NOC	1	1	1	Conte et al 2007
Scinax_cruentommus	Hylidae	Anura	Amphibia	NOC	1	1	1	Schluter et al 2004
Scinax_elaeochroa	Hylidae	Anura	Amphibia	NOC	1	1	1	Savage 2002
Scinax_fuscovarius	Hylidae	Anura	Amphibia	NOC	1	1	1	Moen et al 2009
Scinax_garbei	Hylidae	Anura	Amphibia	ARR	3	1	0	Schluter et al 2004
Scinax_nasicus	Hylidae	Anura	Amphibia	NOC	1	1	1	Moen et al 2009
Scinax_ruber	Hylidae	Anura	Amphibia	ARR	3	1	0	Schluter et al 2004?
Scinax_squalirostris	Hylidae	Anura	Amphibia	NOC	1	1	1	Moen et al 2009
Smilisca_baudinii	Hylidae	Anura	Amphibia	NOC	1	1	1	Lee 2000
Smilisca_cyanosticta	Hylidae	Anura	Amphibia	NOC	1	1	1	Lee 2000
Smilisca_phaeota	Hylidae	Anura	Amphibia	NOC	1	1	1	Savage 2002
Smilisca_puma	Hylidae	Anura	Amphibia	NOC	1	1	1	Savage 2002
Sphaenorhynchus_dorisae	Hylidae	Anura	Amphibia	NOC	1	1	1	Rodriguez and Duellman 1994
Sphaenorhynchus_lacteus	Hylidae	Anura	Amphibia	NOC	1	1	1	Rodriguez and Duellman 1994
Trachycephalus_coriaceus	Hylidae	Anura	Amphibia	NOC	1	1	1	von May et al 2008
Trachycephalus_resinifictrix	Hylidae	Anura	Amphibia	NOC	1	1	1	Moen et al 2009
Trachycephalus_venulosus	Hylidae	Anura	Amphibia	NOC	1	1	1	Lee 2000
Triprion_petasatus	Hylidae	Anura	Amphibia	NOC	1	1	1	Lee 2000
Crossodactylus_schmidti	Hylodidae	Anura	Amphibia	DIU	2	0	0	Caldart et al 2011
Hylodes_dactylocinus	Hylodidae	Anura	Amphibia	DIU	2	0	0	Narvaes and Rodrigues 2005
Megaelosia_goeldii	Hylodidae	Anura	Amphibia	DIU	2	0	0	Pombal et al 2003
Acanthixalus_sonjae	Hyperoliidae	Anura	Amphibia	NOC	1	1	1	Rodel et al 2003
Acanthixalus_spinosus	Hyperoliidae	Anura	Amphibia	NOC	1	1	1	Rodel et al 2003
Afrixalus_dorsalis	Hyperoliidae	Anura	Amphibia	NOC	1	1	1	Raxworthy and Attuquayefio 2000
Afrixalus_fornasini	Hyperoliidae	Anura	Amphibia	NOC	1	1	1	Vonesh 2005
Afrixalus_stuhlmanni	Hyperoliidae	Anura	Amphibia	NOC	1	1	1	Pickersgill 2005
Cryptothylax_greshoffii	Hyperoliidae	Anura	Amphibia	NOC	1	1	1	Jackson and Blackburn 2007
Heterixalus_betsileo	Hyperoliidae	Anura	Amphibia	DIU	2	0	0	Glaw and Vences 1994
Heterixalus_luteostriatus	Hyperoliidae	Anura	Amphibia	NOC	1	1	1	Andreone and Luiselli 2003
Hyperolius_acuticeps	Hyperoliidae	Anura	Amphibia	NOC	1	1	1	Behangana et al 2009
Hyperolius_argus	Hyperoliidae	Anura	Amphibia	NOC	1	1	1	Duellman and Pianka 1990
Hyperolius_castaneus	Hyperoliidae	Anura	Amphibia	NOC	1	1	1	Behangana et al 2009
Hyperolius_cinnamomeoventris	Hyperoliidae	Anura	Amphibia	NOC	1	1	1	Behangana et al 2009
Hyperolius_concolor	Hyperoliidae	Anura	Amphibia	NOC	1	1	1	Duellman and Pianka 1990
Hyperolius_frontalis	Hyperoliidae	Anura	Amphibia	NOC	1	1	1	Behangana et al 2009
Hyperolius_kivuensis	Hyperoliidae	Anura	Amphibia	NOC	1	1	1	Behangana et al 2009
Hyperolius_lateralis	Hyperoliidae	Anura	Amphibia	NOC	1	1	1	Behangana et al 2009
Hyperolius_nasutus	Hyperoliidae	Anura	Amphibia	NOC	1	1	1	Channing 2001
Hyperolius_puncticulatus	Hyperoliidae	Anura	Amphibia	NOC	1	1	1	Duellman and Pianka 1990
Hyperolius_pusillus	Hyperoliidae	Anura	Amphibia	NOC	1	1	1	Duellman and Pianka 1990
Hyperolius_semidiscus	Hyperoliidae	Anura	Amphibia	NOC	1	1	1	Duellman and Pianka 1990
Hyperolius_tuberilinguis	Hyperoliidae	Anura	Amphibia	NOC	1	1	1	Pallett and Passmore 1988
Kassina_senegalensis	Hyperoliidae	Anura	Amphibia	NOC	1	1	1	Jaeger and Hailman 1976
Tachycnemis_seychellensis	Hyperoliidae	Anura	Amphibia	NOC	1	1	1	Nussbaum and Wu 1995
Leiopelma_archeyi	Leiopelmatidae	Anura	Amphibia	NOC	1	1	1	Cree 1989
Leiopelma_hochstetteri	Leiopelmatidae	Anura	Amphibia	NOC	1	1	1	Baber et al 2010
Leiopelma_pakeka	Leiopelmatidae	Anura	Amphibia	NOC	1	1	1	Bell et al 2004
Adenomera_andreae	Leptodactylidae	Anura	Amphibia	ARR	3	1	0	Schluter et al 2004
Adenomera_hylaedactyla	Leptodactylidae	Anura	Amphibia	ARR	3	1	0	Schluter et al 2004
Edalorhina_perezi	Leptodactylidae	Anura	Amphibia	ARR	3	1	0	Schluter et al 2004
Engystomops_petersi	Leptodactylidae	Anura	Amphibia	NOC	1	1	1	Schluter et al 2004
Engystomops_pustulosus	Leptodactylidae	Anura	Amphibia	NOC	1	1	1	Lee 2000
Leptodactylus_chaquensis	Leptodactylidae	Anura	Amphibia	NOC	1	1	1	de Almeida Prado et al 2000
Leptodactylus_discodactylus	Leptodactylidae	Anura	Amphibia	NOC	1	1	1	Lynch 2005
Leptodactylus_fallax	Leptodactylidae	Anura	Amphibia	NOC	1	1	1	Gibson and Buley 2004
Leptodactylus_labyrinthicus	Leptodactylidae	Anura	Amphibia	NOC	1	1	1	Silva and Giaretta 2008
Leptodactylus_melanonotus	Leptodactylidae	Anura	Amphibia	NOC	1	1	1	Lee 2000
Leptodactylus_mystaceus	Leptodactylidae	Anura	Amphibia	NOC	1	1	1	Rodriguez and Duellman 1994
Leptodactylus_pentadactylus	Leptodactylidae	Anura	Amphibia	NOC	1	1	1	Schluter et al 2004
Leptodactylus_rhodomystax	Leptodactylidae	Anura	Amphibia	NOC	1	1	1	Schluter et al 2004
Leptodactylus_wagneri	Leptodactylidae	Anura	Amphibia	NOC	1	1	1	Rodriguez and Duellman 1994
Lithodytes_lineatus	Leptodactylidae	Anura	Amphibia	ARR	3	1	0	Schluter et al 2004
Paratelmatobius_cardosoi	Leptodactylidae	Anura	Amphibia	NOC	1	1	1	Pombal and Haddad 1999
Paratelmatobius_poecilogaster	Leptodactylidae	Anura	Amphibia	NOC	1	1	1	Pombal and Haddad 1999
Physalaemus_cuvieri	Leptodactylidae	Anura	Amphibia	NOC	1	1	1	Giaretta and Facure 2008
Physalaemus_ephippifer	Leptodactylidae	Anura	Amphibia	NOC	1	1	1	Hodl 1990
Pleurodema_brachyops	Leptodactylidae	Anura	Amphibia	NOC	1	1	1	Martins 1989
Aglyptodactylus_laticeps	Mantellidae	Anura	Amphibia	NOC	1	1	1	Glos et al 2008
Blommersia_wittei	Mantellidae	Anura	Amphibia	NOC	1	1	1	Vejarano et al 2006
Boophis_albilabris	Mantellidae	Anura	Amphibia	NOC	1	1	1	Glaw and Vences 1994
Boophis_luteus	Mantellidae	Anura	Amphibia	NOC	1	1	1	Glaw and Vences 1994
Boophis_madagascariensis	Mantellidae	Anura	Amphibia	DIU	2	0	0	Glaw and Vences 1994
Boophis_occidentalis	Mantellidae	Anura	Amphibia	NOC	1	1	1	Andreone and Luiselli 2003
Boophis_tephraeomystax	Mantellidae	Anura	Amphibia	NOC	1	1	1	Glaw and Vences 1994
Boophis_xerophilus	Mantellidae	Anura	Amphibia	NOC	1	1	1	Glos et al 2008
Gephyromantis_decaryi	Mantellidae	Anura	Amphibia	DIU	2	0	0	Glaw and Vences 1994
Gephyromantis_luteus	Mantellidae	Anura	Amphibia	ARR	3	1	0	Glaw and Vences 1994
Gephyromantis_pseudoasper	Mantellidae	Anura	Amphibia	ARR	3	1	0	Glaw and Vences 1994
Gephyromantis_webbi	Mantellidae	Anura	Amphibia	DIU	2	0	0	Glaw and Vences 1994
Guibemantis_depressiceps	Mantellidae	Anura	Amphibia	DIU	2	0	0	Glaw and Vences 1994
Guibemantis_liber	Mantellidae	Anura	Amphibia	NOC	1	1	1	Glaw and Vences 1994
Guibemantis_tornieri	Mantellidae	Anura	Amphibia	NOC	1	1	1	Glaw and Vences 1994
Laliostoma_labrosum	Mantellidae	Anura	Amphibia	NOC	1	1	1	D'Cruze et al 2009
Mantella_aurantiaca	Mantellidae	Anura	Amphibia	DIU	2	0	0	Glaw and Vences 1994
Mantella_baroni	Mantellidae	Anura	Amphibia	DIU	2	0	0	Schaefer et al 2002
Mantella_laevigata	Mantellidae	Anura	Amphibia	DIU	2	0	0	Glaw and Vences 1994
Mantidactylus_ulcerosus	Mantellidae	Anura	Amphibia	CRE	4	1	0	Ramanamanjato 2007
Leptobrachium_boringii	Megophryidae	Anura	Amphibia	NOC	1	1	1	Zheng et al 2010
Megophrys_nasuta	Megophryidae	Anura	Amphibia	NOC	1	1	1	Das 2006
Anodonthyla_montana	Microhylidae	Anura	Amphibia	NOC	1	1	1	Glaw and Vences 1994
Anodonthyla_rouxae	Microhylidae	Anura	Amphibia	NOC	1	1	1	Glaw and Vences 1994
Calluella_guttulata	Microhylidae	Anura	Amphibia	NOC	1	1	1	Heyer 1973
Chaperina_fusca	Microhylidae	Anura	Amphibia	NOC	1	1	1	Das 2006
Choerophryne_rostellifer	Microhylidae	Anura	Amphibia	NOC	1	1	1	Kraus and Allison 2001
Cophixalus_sphagnicola	Microhylidae	Anura	Amphibia	NOC	1	1	1	Zweifel and Allison 1982
Cophyla_phyllodactyla	Microhylidae	Anura	Amphibia	NOC	1	1	1	Glaw and Vences 1994
Ctenophryne_geayi	Microhylidae	Anura	Amphibia	NOC	1	1	1	Schluter et al 2004
Dermatonotus_muelleri	Microhylidae	Anura	Amphibia	NOC	1	1	1	Arzabe et al 1998
Dyscophus_guineti	Microhylidae	Anura	Amphibia	NOC	1	1	1	Tessa et al 2011
Elachistocleis_ovalis	Microhylidae	Anura	Amphibia	NOC	1	1	1	Caldwell and Vitt 1999
Gastrophryne_carolinensis	Microhylidae	Anura	Amphibia	NOC	1	1	1	Schwartz and Henderson 1991
Gastrophryne_olivacea	Microhylidae	Anura	Amphibia	NOC	1	1	1	Stebbins 2003
Genyophryne_thomsoni	Microhylidae	Anura	Amphibia	NOC	1	1	1	Zweifel 1971
Hamptophryne_boliviana	Microhylidae	Anura	Amphibia	ARR	3	1	0	Schluter et al 2004
Hypopachus_variolosus	Microhylidae	Anura	Amphibia	NOC	1	1	1	Lee 2000
Kalophrynus_pleurostigma	Microhylidae	Anura	Amphibia	NOC	1	1	1	Matsui et al 1996
Kaloula_pulchra	Microhylidae	Anura	Amphibia	NOC	1	1	1	Jaeger and Hailman 1976
Kaloula_taprobanica	Microhylidae	Anura	Amphibia	NOC	1	1	1	Rao et al 2005
Microhyla_heymonsi	Microhylidae	Anura	Amphibia	NOC	1	1	1	Hsu et al 2005
Microhyla_okinavensis	Microhylidae	Anura	Amphibia	NOC	1	1	1	Kadota 2011
Microhyla_ornata	Microhylidae	Anura	Amphibia	NOC	1	1	1	Dey and Gupta 2002
Micryletta_inornata	Microhylidae	Anura	Amphibia	NOC	1	1	1	Phochayavanich et al 2010
Oreophryne_clamata	Microhylidae	Anura	Amphibia	NOC	1	1	1	Gunther 2005
Otophryne_pyburni	Microhylidae	Anura	Amphibia	DIU	2	0	0	Renaud et al 2011
Paradoxophyla_palmata	Microhylidae	Anura	Amphibia	NOC	1	1	1	Glaw and Vences 1994
Phrynomantis_bifasciatus	Microhylidae	Anura	Amphibia	NOC	1	1	1	Spawls et al 2006
Phrynomantis_microps	Microhylidae	Anura	Amphibia	NOC	1	1	1	Hirschfeld and Rodel 2011
Platypelis_grandis	Microhylidae	Anura	Amphibia	NOC	1	1	1	Glaw and Vences 1994
Plethodontohyla_mihanika	Microhylidae	Anura	Amphibia	NOC	1	1	1	Vences et al 2003
Plethodontohyla_notosticta	Microhylidae	Anura	Amphibia	NOC	1	1	1	Glaw and Vences 1994
Plethodontohyla_tuberata	Microhylidae	Anura	Amphibia	NOC	1	1	1	Glaw and Vences 1994
Scaphiophryne_calcarata	Microhylidae	Anura	Amphibia	NOC	1	1	1	Glaw and Vences 1994
Stumpffia_grandis	Microhylidae	Anura	Amphibia	NOC	1	1	1	Andreone and Luiselli 2003
Stumpffia_psologlossa	Microhylidae	Anura	Amphibia	ARR	3	1	0	Glaw and Vences 1994
Adelotus_brevis	Myobatrachidae	Anura	Amphibia	NOC	1	1	1	Griffiths 1997
Assa_darlingtoni	Myobatrachidae	Anura	Amphibia	DIU	2	0	0	Lima et al 2000
Crinia_signifera	Myobatrachidae	Anura	Amphibia	NOC	1	1	1	Lauck 2006
Limnodynastes_peronii	Myobatrachidae	Anura	Amphibia	NOC	1	1	1	Daly et al 2008
Limnodynastes_salmini	Myobatrachidae	Anura	Amphibia	ARR	3	1	0	Cogger 1992
Limnodynastes_tasmaniensis	Myobatrachidae	Anura	Amphibia	NOC	1	1	1	Whitehead et al 1989
Myobatrachus_gouldii	Myobatrachidae	Anura	Amphibia	NOC	1	1	1	Roberts 1981
Notaden_melanoscaphus	Myobatrachidae	Anura	Amphibia	NOC	1	1	1	Cogger 1992
Paracrinia_haswelli	Myobatrachidae	Anura	Amphibia	NOC	1	1	1	Griffiths 1997
Platyplectrum_spenceri	Myobatrachidae	Anura	Amphibia	NOC	1	1	1	McDonald et al 2011
Pseudophryne_coriacea	Myobatrachidae	Anura	Amphibia	NOC	1	1	1	Daly 1998
Rheobatrachus_silus	Myobatrachidae	Anura	Amphibia	NOC	1	1	1	Cogger 1992
Taudactylus_acutirostris	Myobatrachidae	Anura	Amphibia	DIU	2	0	0	Williams and Hero 1998
Odontophrynus_americanus	Odontophrynidae	Anura	Amphibia	NOC	1	1	1	Gonzalez and Hamann 2009
Proceratophrys_boiei	Odontophrynidae	Anura	Amphibia	NOC	1	1	1	Giaretta and Facure 2008
Pelobates_cultripes	Pelobatidae	Anura	Amphibia	NOC	1	1	1	Egea-Serrano et al 2006
Pelodytes_punctatus	Pelodytidae	Anura	Amphibia	NOC	1	1	1	Egea-Serrano et al 2006
Phrynobatrachus_acridoides	Phrynobatrachidae	Anura	Amphibia	DIU	2	0	0	Spawls et al 2006
Phrynobatrachus_mababiensis	Phrynobatrachidae	Anura	Amphibia	ARR	3	1	0	Spawls et al 2006
Phrynobatrachus_natalensis	Phrynobatrachidae	Anura	Amphibia	DIU	2	0	0	Spawls et al 2006
Hymenochirus_boettgeri	Pipidae	Anura	Amphibia	NOC	1	1	1	Sokol 1962
Pipa_pipa	Pipidae	Anura	Amphibia	NOC	1	1	1	von May et al 2008
Xenopus_laevis	Pipidae	Anura	Amphibia	ARR	3	1	0	Behangana et al 2009
Xenopus_muelleri	Pipidae	Anura	Amphibia	ARR	3	1	0	Behangana et al 2009
Hildebrandtia_ornata	Ptychadenidae	Anura	Amphibia	NOC	1	1	1	Channing 2001
Ptychadena_anchietae	Ptychadenidae	Anura	Amphibia	ARR	3	1	0	Spawls et al 2006
Ptychadena_porosissima	Ptychadenidae	Anura	Amphibia	ARR	3	1	0	Behangana et al 2009
Amietia_angolensis	Pyxicephalidae	Anura	Amphibia	NOC	1	1	1	Behangana et al 2009
Anhydrophryne_rattrayi	Pyxicephalidae	Anura	Amphibia	NOC	1	1	1	Channing 2001
Cacosternum_boettgeri	Pyxicephalidae	Anura	Amphibia	ARR	3	1	0	Spawls et al 2006
Pyxicephalus_adspersus	Pyxicephalidae	Anura	Amphibia	DIU	2	0	0	Channing 2001
Pyxicephalus_edulis	Pyxicephalidae	Anura	Amphibia	NOC	1	1	1	Channing 2001
Tomopterna_cryptotis	Pyxicephalidae	Anura	Amphibia	NOC	1	1	1	Spawls et al 2006
Amnirana_albolabris	Ranidae	Anura	Amphibia	NOC	1	1	1	Behangana et al 2009
Amolops_marmoratus	Ranidae	Anura	Amphibia	NOC	1	1	1	Khatiwada 2011
Huia_cavitympanum	Ranidae	Anura	Amphibia	NOC	1	1	1	Das 2006
Odorrana_junlianensis	Ranidae	Anura	Amphibia	NOC	1	1	1	Bain and Stuart 2006
Odorrana_schmackeri	Ranidae	Anura	Amphibia	NOC	1	1	1	Li et al 2003
Odorrana_tormota	Ranidae	Anura	Amphibia	NOC	1	1	1	Shen et al 2008
Rana_adenopleura	Ranidae	Anura	Amphibia	NOC	1	1	1	Hsu et al 2005
Rana_aurora	Ranidae	Anura	Amphibia	NOC	1	1	1	Hayes and Tennant 1985
Rana_berlandieri	Ranidae	Anura	Amphibia	ARR	3	1	0	Lee 2000
Rana_boylii	Ranidae	Anura	Amphibia	DIU	2	0	0	Stebbins 2003
Rana_capito	Ranidae	Anura	Amphibia	NOC	1	1	1	Roznik and Johnson 2009
Rana_cascadae	Ranidae	Anura	Amphibia	DIU	2	0	0	Stebbins 2003
Rana_catesbeiana	Ranidae	Anura	Amphibia	NOC	1	1	1	Harding 2000
Rana_chalconota	Ranidae	Anura	Amphibia	NOC	1	1	1	Inger et al 2009
Rana_chiricahuensis	Ranidae	Anura	Amphibia	NOC	1	1	1	Degenhardt et al 1996
Rana_clamitans	Ranidae	Anura	Amphibia	NOC	1	1	1	Harding 2000
Rana_curtipes	Ranidae	Anura	Amphibia	NOC	1	1	1	Abraham et al 2001
Rana_dalmatina	Ranidae	Anura	Amphibia	NOC	1	1	1	Lode and Lesbarreres 2004
Rana_erythraea	Ranidae	Anura	Amphibia	NOC	1	1	1	Al-Ghaferi et al 2009
Rana_grylio	Ranidae	Anura	Amphibia	NOC	1	1	1	Lamb 1984
Rana_guentheri	Ranidae	Anura	Amphibia	NOC	1	1	1	Hsu et al 2005
Rana_heckscheri	Ranidae	Anura	Amphibia	NOC	1	1	1	Hansen 1957
Rana_hosii	Ranidae	Anura	Amphibia	NOC	1	1	1	Das 2006
Rana_iberica	Ranidae	Anura	Amphibia	ARR	3	1	0	Rodriguez-Prieto and Fernandez-Juricic 2004
Rana_japonica	Ranidae	Anura	Amphibia	DIU	2	0	0	Goris and Maeda 2004
Rana_latouchii	Ranidae	Anura	Amphibia	NOC	1	1	1	Hsu et al 2005
Rana_lessonae	Ranidae	Anura	Amphibia	NOC	1	1	1	Sjogren et al 1988
Rana_longicrus	Ranidae	Anura	Amphibia	NOC	1	1	1	Kuramoto et al 1984
Rana_luteiventris	Ranidae	Anura	Amphibia	NOC	1	1	1	Pilliod et al 2002
Rana_macrocnemis	Ranidae	Anura	Amphibia	NOC	1	1	1	Cicek 2011
Rana_muscosa	Ranidae	Anura	Amphibia	DIU	2	0	0	Stebbins 2003
Rana_narina	Ranidae	Anura	Amphibia	NOC	1	1	1	Goris and Maeda 2004
Rana_nigromaculata	Ranidae	Anura	Amphibia	NOC	1	1	1	Hirai and Matsui 2002
Rana_palmipes	Ranidae	Anura	Amphibia	ARR	3	1	0	Rodriguez and Duellman 1994
Rana_palustris	Ranidae	Anura	Amphibia	ARR	3	1	0	Harding 2000
Rana_pipiens	Ranidae	Anura	Amphibia	ARR	3	1	0	Oldfield and Moriarty 1994
Rana_pretiosa	Ranidae	Anura	Amphibia	DIU	2	0	0	Turner 1959
Rana_ridibunda	Ranidae	Anura	Amphibia	ARR	3	1	0	Hailey and Davies 1986
Rana_rugosa	Ranidae	Anura	Amphibia	NOC	1	1	1	Goris and Maeda 2004
Rana_signata	Ranidae	Anura	Amphibia	NOC	1	1	1	Das 2006
Rana_swinhoana	Ranidae	Anura	Amphibia	NOC	1	1	1	Lai et al 2005
Rana_sylvatica	Ranidae	Anura	Amphibia	DIU	2	0	0	Stebbins 2003
Rana_tarahumarae	Ranidae	Anura	Amphibia	NOC	1	1	1	Bursey and Goldberg 2001
Rana_temporaria	Ranidae	Anura	Amphibia	NOC	1	1	1	Savage 1934
Rana_vaillanti	Ranidae	Anura	Amphibia	NOC	1	1	1	Lee 2000
Rana_warszewitschii	Ranidae	Anura	Amphibia	DIU	2	0	0	Savage 2002
Staurois_latopalmatus	Ranidae	Anura	Amphibia	ARR	3	1	0	Boeckle et al 2009
Staurois_natator	Ranidae	Anura	Amphibia	NOC	1	1	1	Das 2006
Buergeria_buergeri	Rhacophoridae	Anura	Amphibia	ARR	3	1	0	Goris and Maeda 2004
Buergeria_japonica	Rhacophoridae	Anura	Amphibia	NOC	1	1	1	Hsu et al 2005
Chiromantis_rufescens	Rhacophoridae	Anura	Amphibia	NOC	1	1	1	Behangana et al 2009
Chiromantis_xerampelina	Rhacophoridae	Anura	Amphibia	NOC	1	1	1	Coe 1974
Kurixalus_eiffingeri	Rhacophoridae	Anura	Amphibia	NOC	1	1	1	Chen et al 2011
Nyctixalus_pictus	Rhacophoridae	Anura	Amphibia	NOC	1	1	1	Das 2006
Polypedates_leucomystax	Rhacophoridae	Anura	Amphibia	NOC	1	1	1	Narins et al 1998
Polypedates_maculatus	Rhacophoridae	Anura	Amphibia	NOC	1	1	1	Khatiwada 2011
Polypedates_megacephalus	Rhacophoridae	Anura	Amphibia	NOC	1	1	1	Christy et al 2007
Rhacophorus_arboreus	Rhacophoridae	Anura	Amphibia	NOC	1	1	1	Mori 1989
Rhacophorus_bipunctatus	Rhacophoridae	Anura	Amphibia	NOC	1	1	1	Harvey et al 2002
Rhacophorus_lateralis	Rhacophoridae	Anura	Amphibia	NOC	1	1	1	Harvey et al 2002
Rhacophorus_reinwardtii	Rhacophoridae	Anura	Amphibia	NOC	1	1	1	Harvey et al 2002
Rhacophorus_schlegelii	Rhacophoridae	Anura	Amphibia	NOC	1	1	1	Mori 1989
Rhinophrynus_dorsalis	Rhinophrynidae	Anura	Amphibia	NOC	1	1	1	Savage 2002
Scaphiopus_couchii	Scaphiopodidae	Anura	Amphibia	NOC	1	1	1	Degenhardt et al 1996
Scaphiopus_holbrookii	Scaphiopodidae	Anura	Amphibia	NOC	1	1	1	Richmond 1947
Spea_bombifrons	Scaphiopodidae	Anura	Amphibia	NOC	1	1	1	Stebbins 2003
Spea_hammondii	Scaphiopodidae	Anura	Amphibia	NOC	1	1	1	Stebbins 2003
Spea_intermontana	Scaphiopodidae	Anura	Amphibia	NOC	1	1	1	Stebbins 2003
Spea_multiplicata	Scaphiopodidae	Anura	Amphibia	NOC	1	1	1	Stebbins 2003
Ambystoma_gracile	Ambystomatidae	Caudata	Amphibia	NOC	1	1	1	Stebbins 2003
Ambystoma_mexicanum	Ambystomatidae	Caudata	Amphibia	NOC	1	1	1	Anderson and Graham 1967
Ambystoma_opacum	Ambystomatidae	Caudata	Amphibia	NOC	1	1	1	Harding 2000
Amphiuma_means	Amphiumidae	Caudata	Amphibia	NOC	1	1	1	Petranka 1998
Andrias_japonicus	Cryptobranchidae	Caudata	Amphibia	NOC	1	1	1	Goris and Maeda 2004
Cryptobranchus_alleganiensis	Cryptobranchidae	Caudata	Amphibia	NOC	1	1	1	Bishop 1941
Dicamptodon_tenebrosus	Dicamptodontidae	Caudata	Amphibia	NOC	1	1	1	Johnston 2000
Batrachuperus_tibetanus	Hynobiidae	Caudata	Amphibia	NOC	1	1	1	AmphibiaWeb 2014
Hynobius_nebulosus	Hynobiidae	Caudata	Amphibia	NOC	1	1	1	Goris and Maeda 2004
Pseudohynobius_flavomaculatus	Hynobiidae	Caudata	Amphibia	NOC	1	1	1	AmphibiaWeb 2014
Aneides_lugubris	Plethodontidae	Caudata	Amphibia	NOC	1	1	1	Stebbins 2003
Batrachoseps_pacificus	Plethodontidae	Caudata	Amphibia	NOC	1	1	1	Petranka 1998
Bolitoglossa_dunni	Plethodontidae	Caudata	Amphibia	NOC	1	1	1	McCranie and Wilson 2002
Bolitoglossa_longissima	Plethodontidae	Caudata	Amphibia	NOC	1	1	1	McCranie and Wilson 2002
Bolitoglossa_rufescens	Plethodontidae	Caudata	Amphibia	NOC	1	1	1	Lee 2000
Bolitoglossa_subpalmata	Plethodontidae	Caudata	Amphibia	NOC	1	1	1	Savage 2002
Bradytriton_silus	Plethodontidae	Caudata	Amphibia	NOC	1	1	1	AmphibiaWeb 2014
Desmognathus_monticola	Plethodontidae	Caudata	Amphibia	NOC	1	1	1	Petranka 1998
Desmognathus_ochrophaeus	Plethodontidae	Caudata	Amphibia	NOC	1	1	1	Petranka 1998
Desmognathus_quadramaculatus	Plethodontidae	Caudata	Amphibia	NOC	1	1	1	Peterman et al 2008
Ensatina_eschscholtzii	Plethodontidae	Caudata	Amphibia	DIU	2	0	0	Petranka 1998
Eurycea_longicauda	Plethodontidae	Caudata	Amphibia	NOC	1	1	1	Petranka 1998
Gyrinophilus_porphyriticus	Plethodontidae	Caudata	Amphibia	NOC	1	1	1	Petranka 1998
Hydromantes_platycephalus	Plethodontidae	Caudata	Amphibia	NOC	1	1	1	Petranka 1998
Ixalotriton_niger	Plethodontidae	Caudata	Amphibia	NOC	1	1	1	Wake and Johnson 1989
Nototriton_barbouri	Plethodontidae	Caudata	Amphibia	NOC	1	1	1	McCranie and Wilson 2002
Nyctanolis_pernix	Plethodontidae	Caudata	Amphibia	NOC	1	1	1	Elias and Wake 1983
Phaeognathus_hubrichti	Plethodontidae	Caudata	Amphibia	NOC	1	1	1	Petranka 1998
Plethodon_cinereus	Plethodontidae	Caudata	Amphibia	NOC	1	1	1	Petranka 1998
Plethodon_elongatus	Plethodontidae	Caudata	Amphibia	NOC	1	1	1	Stebbins 2003
Plethodon_wehrlei	Plethodontidae	Caudata	Amphibia	NOC	1	1	1	Petranka 1998
Plethodon_yonahlossee	Plethodontidae	Caudata	Amphibia	NOC	1	1	1	Petranka 1998
Pseudoeurycea_bellii	Plethodontidae	Caudata	Amphibia	NOC	1	1	1	AmphibiaWeb 2014
Pseudotriton_ruber	Plethodontidae	Caudata	Amphibia	NOC	1	1	1	Bishop 1941
Necturus_maculosus	Proteidae	Caudata	Amphibia	NOC	1	1	1	Petranka 1998
Rhyacotriton_olympicus	Rhyacotritonidae	Caudata	Amphibia	NOC	1	1	1	Petranka 1998
Chioglossa_lusitanica	Salamandridae	Caudata	Amphibia	NOC	1	1	1	Sequeira et al 2001
Echinotriton_chinhaiensis	Salamandridae	Caudata	Amphibia	NOC	1	1	1	AmphibiaWeb 2014
Calotriton_asper	Salamandridae	Caudata	Amphibia	NOC	1	1	1	Poschadel et al 2007
Notophthalmus_viridescens	Salamandridae	Caudata	Amphibia	DIU	2	0	0	Petranka 1998
Pachytriton_labiatus	Salamandridae	Caudata	Amphibia	NOC	1	1	1	Kanto et al 2011
Salamandra_salamandra	Salamandridae	Caudata	Amphibia	NOC	1	1	1	Griffiths 1996
Salamandrina_perspicillata	Salamandridae	Caudata	Amphibia	NOC	1	1	1	AmphibiaWeb 2014
Taricha_rivularis	Salamandridae	Caudata	Amphibia	NOC	1	1	1	Petranka 1998
Triturus_marmoratus	Salamandridae	Caudata	Amphibia	ARR	3	1	0	AmphibiaWeb 2014
Siren_intermedia	Sirenidae	Caudata	Amphibia	NOC	1	1	1	Harding 2000
Dermophis_mexicanus	Dermophiidae	Gymnophiona	Amphibia	NOC	1	1	1	Wake 1985
Boulengerula_taitana	Herpelidae	Gymnophiona	Amphibia	NOC	1	1	1	Spawls et al 2006
Scolecomorphus_vittatus	Scolecomorphidae	Gymnophiona	Amphibia	NOC	1	1	1	Spawls et al 2006
Siphonops_annulatus	Siphonopidae	Gymnophiona	Amphibia	NOC	1	1	1	Schluter et al 2004
Amblysomus_hottentotus	Chrysochloridae	Afrosoricida	Mammalia	DIU	2	0	0	Nowak 1999
Chrysochloris_asiatica	Chrysochloridae	Afrosoricida	Mammalia	NOC	1	1	1	Nowak 1999
Echinops_telfairi	Tenrecidae	Afrosoricida	Mammalia	NOC	1	1	1	Nowak 1999
Orycteropus_afer	Orycteropodidae	Afrotheria	Mammalia	NOC	1	1	1	Grzimek 1990c
Antilocapra_americana	Antilocapridae	Artiodactyla	Mammalia	ARR	3	1	0	Grzimek 1990
Bos_taurus	Bovidae	Artiodactyla	Mammalia	DIU	2	0	0	Nowak 1999
Lama_glama	Camelidae	Artiodactyla	Mammalia	DIU	2	0	0	Nowak 1999
Cervus_nippon	Cervidae	Artiodactyla	Mammalia	NOC	1	1	1	Nowak 1999
Okapia_johnstoni	Giraffidae	Artiodactyla	Mammalia	DIU	2	0	0	Grzimek 1990d
Hippopotamus_amphibius	Hippopotamidae	Artiodactyla	Mammalia	NOC	1	1	1	Estes 1991
Sus_scrofa	Suidae	Artiodactyla	Mammalia	DIU	2	0	0	Grzimek 1990d
Pecari_tajacu	Tayassuidae	Artiodactyla	Mammalia	ARR	3	1	0	Wilson and Ruff 1999
Tragulus_napu	Tragulidae	Artiodactyla	Mammalia	NOC	1	1	1	Grzimek 1990d
Canis_lupus	Canidae	Carnivora	Mammalia	ARR	3	1	0	Nowak 1999
Fossa_fossana	Eupleridae	Carnivora	Mammalia	NOC	1	1	1	Gerber et al 2012
Felis_catus	Felidae	Carnivora	Mammalia	NOC	1	1	1	Nowak 1999
Suricata_suricatta	Herpestidae	Carnivora	Mammalia	DIU	2	0	0	Nowak 1999
Crocuta_crocuta	Hyaenidae	Carnivora	Mammalia	NOC	1	1	1	Estes 1991
Mephitis_mephitis	Mephitidae	Carnivora	Mammalia	NOC	1	1	1	Wilson and Ruff 1999
Meles_meles	Mustelidae	Carnivora	Mammalia	NOC	1	1	1	Nowak 1999
Nandinia_binotata	Nandiniidae	Carnivora	Mammalia	NOC	1	1	1	Perkin 2004
Odobenus_rosmarus	Odobenidae	Carnivora	Mammalia	ARR	3	1	0	Nowak 1999
Arctocephalus_forsteri	Otariidae	Carnivora	Mammalia	ARR	3	1	0	Nowak 1999
Phoca_vitulina	Phocidae	Carnivora	Mammalia	ARR	3	1	0	Nowak 1999
Procyon_lotor	Procyonidae	Carnivora	Mammalia	NOC	1	1	1	Wilson and Ruff 1999
Ailuropoda_melanoleuca	Ursidae	Carnivora	Mammalia	CRE	4	1	0	Nowak 1999
Genetta_genetta	Viverridae	Carnivora	Mammalia	NOC	1	1	1	Estes 1991
Megaptera_novaeangliae	Balaenopteridae	Cetacea	Mammalia	ARR	3	1	0	Lyamin et al 2008
Tursiops_truncatus	Delphinidae	Cetacea	Mammalia	ARR	3	1	0	Nowak 1999
Eschrichtius_robustus	Eschrichtiidae	Cetacea	Mammalia	ARR	3	1	0	Stelle 2008
Kogia_breviceps	Kogiidae	Cetacea	Mammalia	ARR	3	1	0	Lyamin et al 2008
Phocoena_phocoena	Phocoenidae	Cetacea	Mammalia	ARR	3	1	0	Lyamin et al 2008
Platanista_minor	Platanistidae	Cetacea	Mammalia	ARR	3	1	0	Nowak 1999
Craseonycteris_thonglongyai	Craseonycteridae	Chiroptera	Mammalia	CRE	4	1	0	Nowak 1999
Coleura_afra	Emballonuridae	Chiroptera	Mammalia	NOC	1	1	1	Taylor 2000
Emballonura_atrata	Emballonuridae	Chiroptera	Mammalia	NOC	1	1	1	Grzimek 1990a
Taphozous_mauritianus	Emballonuridae	Chiroptera	Mammalia	NOC	1	1	1	Taylor 2000
Furipterus_horrens	Furipteridae	Chiroptera	Mammalia	NOC	1	1	1	Nowak 1999
Cloeotis_percivali	Hipposideridae	Chiroptera	Mammalia	NOC	1	1	1	Taylor 2000
Hipposideros_commersoni	Hipposideridae	Chiroptera	Mammalia	NOC	1	1	1	Vaughan 1977
Megaderma_lyra	Megadermatidae	Chiroptera	Mammalia	NOC	1	1	1	Nowak 1999
Miniopterus_manavi	Miniopteridae	Chiroptera	Mammalia	NOC	1	1	1	Fish 2012
Chaerephon_pumilus	Molossidae	Chiroptera	Mammalia	NOC	1	1	1	Taylor 2000
Eumops_glaucinus	Molossidae	Chiroptera	Mammalia	NOC	1	1	1	Harvey et al. 2011
Mops_condylurus	Molossidae	Chiroptera	Mammalia	NOC	1	1	1	Taylor 2000
Sauromys_petrophilus	Molossidae	Chiroptera	Mammalia	NOC	1	1	1	Taylor 2000
Nyctinomops_femorosaccus	Molossidae	Chiroptera	Mammalia	NOC	1	1	1	Harvey et al. 2011
Otomops_martiensseni	Molossidae	Chiroptera	Mammalia	NOC	1	1	1	Taylor 2000
Tadarida_brasiliensis	Molossidae	Chiroptera	Mammalia	NOC	1	1	1	Wilson and Ruff 1999
Mormoops_megalophylla	Mormoopidae	Chiroptera	Mammalia	NOC	1	1	1	Harvey et al. 2011
Pteronotus_parnellii	Mormoopidae	Chiroptera	Mammalia	NOC	1	1	1	Nowak 1999
Mystacina_tuberculata	Mystacinidae	Chiroptera	Mammalia	NOC	1	1	1	Nowak 1999
Nycteris_thebaica	Nycteridae	Chiroptera	Mammalia	NOC	1	1	1	Aldridge et al1990
Artibeus_jamaicensis	Phyllostomidae	Chiroptera	Mammalia	NOC	1	1	1	Harvey et al. 2011
Choeronycteris_mexicana	Phyllostomidae	Chiroptera	Mammalia	NOC	1	1	1	Harvey et al. 2011
Leptonycteris_yerbabuenae	Phyllostomidae	Chiroptera	Mammalia	NOC	1	1	1	Harvey et al. 2011
Macrotus_californicus	Phyllostomidae	Chiroptera	Mammalia	NOC	1	1	1	Harvey et al. 2011
Eidolon_helvum	Pteropodidae	Chiroptera	Mammalia	NOC	1	1	1	Taylor 2000
Epomops_dobsonii	Pteropodidae	Chiroptera	Mammalia	NOC	1	1	1	Taylor 2000
Epomophorus_gambianus	Pteropodidae	Chiroptera	Mammalia	NOC	1	1	1	Taylor 2000
Lissonycteris_angolensis	Pteropodidae	Chiroptera	Mammalia	NOC	1	1	1	Taylor 2000
Pteropus_giganteus	Pteropodidae	Chiroptera	Mammalia	NOC	1	1	1	Nowak 1999
Rousettus_aegyptiacus	Pteropodidae	Chiroptera	Mammalia	NOC	1	1	1	Taylor 2000
Rhinolophus_creaghi	Rhinolophidae	Chiroptera	Mammalia	NOC	1	1	1	Nowak 1999
Rhinopoma_hardwickii	Rhinopomatidae	Chiroptera	Mammalia	NOC	1	1	1	Grzimek 1990a
Thyroptera_tricolor	Thyropteridae	Chiroptera	Mammalia	NOC	1	1	1	Nowak 1999
Antrozous_pallidus	Vespertilionidae	Chiroptera	Mammalia	NOC	1	1	1	Harvey et al. 2011
Glauconycteris_variegata	Vespertilionidae	Chiroptera	Mammalia	NOC	1	1	1	Taylor 2000
Corynorhinus_rafinesquii	Vespertilionidae	Chiroptera	Mammalia	NOC	1	1	1	Harvey et al. 2011
Eptesicus_fuscus	Vespertilionidae	Chiroptera	Mammalia	NOC	1	1	1	Harvey et al. 2011
Euderma_maculatum	Vespertilionidae	Chiroptera	Mammalia	NOC	1	1	1	Harvey et al. 2011
Idionycteris_phyllotis	Vespertilionidae	Chiroptera	Mammalia	NOC	1	1	1	Harvey et al. 2011
Lasiurus_borealis	Vespertilionidae	Chiroptera	Mammalia	NOC	1	1	1	Harvey et al. 2011
Miniopterus_fraterculus	Vespertilionidae	Chiroptera	Mammalia	NOC	1	1	1	Taylor 2000
Myotis_lucifugus	Vespertilionidae	Chiroptera	Mammalia	NOC	1	1	1	Wilson and Ruff 1999
Pipistrellus_hesperus	Vespertilionidae	Chiroptera	Mammalia	NOC	1	1	1	Harvey et al. 2011
Pipistrellus_subflavus	Vespertilionidae	Chiroptera	Mammalia	NOC	1	1	1	Harvey et al. 2011
Pipistrellus_kuhlii	Vespertilionidae	Chiroptera	Mammalia	NOC	1	1	1	Taylor 2000
Dasypus_novemcinctus	Dasypodidae	Cingulata	Mammalia	NOC	1	1	1	Wilson and Ruff 1999
Cynocephalus_volans	Cynocephalidae	Dermoptera	Mammalia	NOC	1	1	1	Nowak 1999
Galeopterus_variegates	Cynocephalidae	Dermoptera	Mammalia	NOC	1	1	1	Nowak 1999
Erinaceus_europaeus	Erinaceidae	Erinaceomorpha	Mammalia	CRE	4	1	0	Grzimek 1990a
Heterohyrax_brucei	Procaviidae	Hyracoidea	Mammalia	DIU	2	0	0	Grzimek 1990c
Procavia_capensis	Procaviidae	Hyracoidea	Mammalia	DIU	2	0	0	Grzimek 1990c
Ochotona_princeps	Ochotonidae	Lagomorpha	Mammalia	DIU	2	0	0	Grzimek 1990c
Elephantulus_rufescens	Macroscelididae	Macroscelidea	Mammalia	DIU	2	0	0	Nowak 1999
Cercartetus_nanus	Burramyidae	Marsupialia	Mammalia	NOC	1	1	1	Strahan 1995
Caenolestes_fuliginosus	Caenolestidae	Marsupialia	Mammalia	NOC	1	1	1	Grzimek 1990
Rhyncholestes_raphanurus	Caenolestidae	Marsupialia	Mammalia	NOC	1	1	1	Grzimek 1990a
Caluromys_philander	Caluromyidae	Marsupialia	Mammalia	NOC	1	1	1	Nowak 1999
Dasyurus_albopunctatus	Dasyuridae	Marsupialia	Mammalia	NOC	1	1	1	Nowak 1999
Didelphis_virginiana	Didelphidae	Marsupialia	Mammalia	NOC	1	1	1	Wilson and Ruff 1999
Glironia_venusta	Didelphidae	Marsupialia	Mammalia	NOC	1	1	1	Calzada et al 2008
Monodelphis_domestica	Didelphidae	Marsupialia	Mammalia	NOC	1	1	1	Grzimek 1990a
Hypsiprymnodon_moschatus	Hypsiprymnodontidae	Marsupialia	Mammalia	DIU	2	0	0	Dennis 2003
Macropus_eugenii	Macropodidae	Marsupialia	Mammalia	NOC	1	1	1	Strahan 1995
Dromiciops_gliroides	Microbiotheriidae	Marsupialia	Mammalia	NOC	1	1	1	Nowak 1999
Myrmecobius_fasciatus	Myrmecobiidae	Marsupialia	Mammalia	DIU	2	0	0	Strahan 1995
Notoryctes_typhlops	Notoryctidae	Marsupialia	Mammalia	ARR	3	1	0	Nowak 1999
Echymipera_kalubu	Peramelidae	Marsupialia	Mammalia	NOC	1	1	1	Grzimek 1990
Isoodon_macrourus	Peramelidae	Marsupialia	Mammalia	NOC	1	1	1	Strahan 1995
Petaurus_breviceps	Petauridae	Marsupialia	Mammalia	NOC	1	1	1	Grzimek 1990a
Acrobates_pygmaeus	Phalangerida	Marsupialia	Mammalia	NOC	1	1	1	Strahan 1995
Trichosurus_vulpecula	Phalangeridae	Marsupialia	Mammalia	NOC	1	1	1	Grzimek 1990a
Phascolarctos_cinereus	Phascolarctidae	Marsupialia	Mammalia	NOC	1	1	1	Grzimek 1990a
Aepyprymnus_rufescens	Potoroidae	Marsupialia	Mammalia	NOC	1	1	1	Grzimek 1990a
Pseudochirops_cupreus	Pseudocheiridae	Marsupialia	Mammalia	NOC	1	1	1	Nowak 1999
Tarsipes_rostratus	Tarsipedidae	Marsupialia	Mammalia	NOC	1	1	1	Nowak 1999
Vombatus_ursinus	Vombatidae	Marsupialia	Mammalia	NOC	1	1	1	Grzimek 1990a
Ornithorhynchus_anatinus	Ornithorhynchidae	Monotremata	Mammalia	CRE	4	1	0	Grzimek 1990a
Tachyglossus_aculeatus	Tachyglossidae	Monotremata	Mammalia	NOC	1	1	1	Grzimek 1990a
Equus_caballus	Equidae	Perissodactyla	Mammalia	ARR	3	1	0	Nowak 1999
Ceratotherium_simum	Rhinocerotidae	Perissodactyla	Mammalia	ARR	3	1	0	Estes 1991
Tapirus_indicus	Tapiridae	Perissodactyla	Mammalia	NOC	1	1	1	Grzimek 1990c
Manis_pentadactyla	Manidae	Pholidota	Mammalia	NOC	1	1	1	Grzimek 1990b
Manis_tricuspis	Manidae	Pholidota	Mammalia	NOC	1	1	1	Grzimek 1990b
Bradypus_tridactylus	Bradypodidae	Pilosa	Mammalia	ARR	3	1	0	Grzimek 1990
Cyclopes_didactylus	Cyclopedidae	Pilosa	Mammalia	NOC	1	1	1	Grzimek 1990
Choloepus_hoffmanni	Megalonychidae	Pilosa	Mammalia	NOC	1	1	1	Grzimek 1990
Myrmecophaga_tridactyla	Myrmecophagidae	Pilosa	Mammalia	DIU	2	0	0	Grzimek 1990b
Ateles_fusciceps	Atelidae	Primates	Mammalia	DIU	2	0	0	Torstensson 2009
Callithrix_jacchus	Callitrichidae	Primates	Mammalia	DIU	2	0	0	Grzimek 1990
Cebus_albifrons	Cebidae	Primates	Mammalia	DIU	2	0	0	Grzimek 1990
Macaca_mulatta	Cercopithecidae	Primates	Mammalia	DIU	2	0	0	Nowak 1999
Microcebus_murinus	Cheirogaleidae	Primates	Mammalia	NOC	1	1	1	Grzimek 1990b
Daubentonia_madagascariensis	Daubentoniidae	Primates	Mammalia	NOC	1	1	1	Grzimek 1990
Homo_sapiens	Hominidae	Primates	Mammalia	DIU	2	0	0	Rantala 2007
Nomascus_leucogenys	Hylobatidae	Primates	Mammalia	DIU	2	0	0	Nowak 1999
Propithecus_verreauxi	Indriidae	Primates	Mammalia	DIU	2	0	0	Grzimek 1990b
Lemur_catta	Lemuridae	Primates	Mammalia	DIU	2	0	0	Grzimek 1990b
Nycticebus_coucang	Lorisidae	Primates	Mammalia	NOC	1	1	1	Grzimek 1990b
Tarsius_bancanus	Tarsiidae	Primates	Mammalia	NOC	1	1	1	Grzimek 1990b
Elephas_maximus	Elephantidae	Proboscidea	Mammalia	DIU	2	0	0	Grzimek 1990
Loxodonta_africana	Elephantidae	Proboscidea	Mammalia	ARR	3	1	0	Estes 1991
Abrocoma_bennettii	Abrocomidae	Rodentia	Mammalia	NOC	1	1	1	Nowak 1999
Cuniculus_paca	Agoutidae	Rodentia	Mammalia	NOC	1	1	1	Roll et al. 2006
Anomalurus_beecrofti	Anomaluridae	Rodentia	Mammalia	NOC	1	1	1	Nowak 1999
Aplodontia_rufa	Aplodontiidae	Rodentia	Mammalia	NOC	1	1	1	Wilson and Ruff 1999
Cryptomys_hottentotus	Bathyergidae	Rodentia	Mammalia	DIU	2	0	0	Roll et al. 2006
Heliophobius_argenteocinereus	Bathyergidae	Rodentia	Mammalia	ARR	3	1	0	Roll et al. 2006
Heterocephalus_glaber	Bathyergidae	Rodentia	Mammalia	CRE	4	1	0	Nowak 1999
Capromys_pilorides	Capromyidae	Rodentia	Mammalia	DIU	2	0	0	Nowak 1999
Geocapromys_brownii	Capromyidae	Rodentia	Mammalia	NOC	1	1	1	Roll et al. 2006
Castor_canadensis	Castoridae	Rodentia	Mammalia	NOC	1	1	1	Wilson and Ruff 1999
Cavia_porcellus	Caviidae	Rodentia	Mammalia	CRE	4	1	0	Nowak 1999
Dolichotis_patagonum	Caviidae	Rodentia	Mammalia	DIU	2	0	0	Roll et al. 2006
Galea_musteloides	Caviidae	Rodentia	Mammalia	DIU	2	0	0	Roll et al. 2006
Hydrochoerus_hydrochaeris	Caviidae	Rodentia	Mammalia	CRE	4	1	0	Nowak 1999
Microcavia_australis	Caviidae	Rodentia	Mammalia	DIU	2	0	0	Roll et al. 2006
Chinchilla_lanigera	Chinchillidae	Rodentia	Mammalia	NOC	1	1	1	Nowak 1999
Lagidium_peruanum	Chinchillidae	Rodentia	Mammalia	DIU	2	0	0	Roll et al. 2006
Lagostomus_maximus	Chinchillidae	Rodentia	Mammalia	NOC	1	1	1	Roll et al. 2006
Ctenodactylus_gundi	Ctenodactylidae	Rodentia	Mammalia	DIU	2	0	0	Nowak 1999
Felovia_vae	Ctenodactylidae	Rodentia	Mammalia	DIU	2	0	0	Roll et al. 2006
Massoutiera_mzabi	Ctenodactylidae	Rodentia	Mammalia	DIU	2	0	0	Roll et al. 2006
Pectinator_spekei	Ctenodactylidae	Rodentia	Mammalia	DIU	2	0	0	Roll et al. 2006
Ctenomys_boliviensis	Ctenomyidae	Rodentia	Mammalia	DIU	2	0	0	Nowak 1999
Dasyprocta_punctata	Dasyproctidae	Rodentia	Mammalia	DIU	2	0	0	Nowak 1999
Myoprocta_acouchy	Dasyproctidae	Rodentia	Mammalia	DIU	2	0	0	Roll et al. 2006
Dinomys_branickii	Dinomyidae	Rodentia	Mammalia	NOC	1	1	1	Nowak 1999
Cardiocranius_paradoxus	Dipodidae	Rodentia	Mammalia	NOC	1	1	1	Roll et al. 2006
Dipus_sagitta	Dipodidae	Rodentia	Mammalia	NOC	1	1	1	Roll et al. 2006
Jaculus_jaculus	Dipodidae	Rodentia	Mammalia	NOC	1	1	1	Nowak 1999
Napaeozapus_insignis	Dipodidae	Rodentia	Mammalia	NOC	1	1	1	Roll et al. 2006
Paradipus_ctenodactylus	Dipodidae	Rodentia	Mammalia	NOC	1	1	1	Roll et al. 2006
Pygeretmus_pumilio	Dipodidae	Rodentia	Mammalia	NOC	1	1	1	Roll et al. 2006
Sicista_betulina	Dipodidae	Rodentia	Mammalia	NOC	1	1	1	Roll et al. 2006
Zapus_hudsonius	Dipodidae	Rodentia	Mammalia	NOC	1	1	1	Roll et al. 2006
Carterodon_sulcidens	Echimyidae	Rodentia	Mammalia	NOC	1	1	1	Roll et al. 2006
Chaetomys_subspinosus	Echimyidae	Rodentia	Mammalia	NOC	1	1	1	Roll et al. 2006
Dactylomys_dactylinus	Echimyidae	Rodentia	Mammalia	NOC	1	1	1	Roll et al. 2006
Diplomys_caniceps	Echimyidae	Rodentia	Mammalia	NOC	1	1	1	Roll et al. 2006
Echimys_chrysurus	Echimyidae	Rodentia	Mammalia	NOC	1	1	1	Roll et al. 2006
Euryzygomatomys_spinosus	Echimyidae	Rodentia	Mammalia	NOC	1	1	1	Roll et al. 2006
Hoplomys_gymnurus	Echimyidae	Rodentia	Mammalia	NOC	1	1	1	Nowak 1999
Isothrix_bistriata	Echimyidae	Rodentia	Mammalia	NOC	1	1	1	Roll et al. 2006
Kannabateomys_amblyonyx	Echimyidae	Rodentia	Mammalia	NOC	1	1	1	Roll et al. 2006
Lonchothrix_emiliae	Echimyidae	Rodentia	Mammalia	NOC	1	1	1	Roll et al. 2006
Makalata_occasius	Echimyidae	Rodentia	Mammalia	NOC	1	1	1	Roll et al. 2006
Mesomys_hispidus	Echimyidae	Rodentia	Mammalia	NOC	1	1	1	Roll et al. 2006
Olallamys_edax	Echimyidae	Rodentia	Mammalia	NOC	1	1	1	Roll et al. 2006
Proechimys_hoplomyoides	Echimyidae	Rodentia	Mammalia	NOC	1	1	1	Roll et al. 2006
Coendou_bicolor	Erethizontidae	Rodentia	Mammalia	NOC	1	1	1	Roll et al. 2006
Erethizon_dorsatum	Erethizontidae	Rodentia	Mammalia	NOC	1	1	1	Nowak 1999
Cratogeomys_neglectus	Geomyidae	Rodentia	Mammalia	ARR	3	1	0	Roll et al. 2006
Geomys_arenarius	Geomyidae	Rodentia	Mammalia	ARR	3	1	0	Roll et al. 2006
Orthogeomys_cavator	Geomyidae	Rodentia	Mammalia	ARR	3	1	0	Roll et al. 2006
Thomomys_bottae	Geomyidae	Rodentia	Mammalia	ARR	3	1	0	Roll et al. 2006
Chaetodipus_baileyi	Heteromyidae	Rodentia	Mammalia	NOC	1	1	1	Roll et al. 2006
Dipodomys_heermanni	Heteromyidae	Rodentia	Mammalia	NOC	1	1	1	Wilson and Ruff 1999
Heteromys_desmarestianus	Heteromyidae	Rodentia	Mammalia	NOC	1	1	1	Witt, 2001
Liomys_pictus	Heteromyidae	Rodentia	Mammalia	NOC	1	1	1	McGhee and Genoways, 1978
Microdipodops_megacephalus	Heteromyidae	Rodentia	Mammalia	NOC	1	1	1	Roll et al. 2006
Perognathus_amplus	Heteromyidae	Rodentia	Mammalia	NOC	1	1	1	Roll et al. 2006
Atherurus_africanus	Hystricidae	Rodentia	Mammalia	NOC	1	1	1	Roll et al. 2006
Hystrix_africaeaustralis	Hystricidae	Rodentia	Mammalia	NOC	1	1	1	Nowak 1999
Trichys_fasciculata	Hystricidae	Rodentia	Mammalia	NOC	1	1	1	Roll et al. 2006
Alticola_argentatus	Muridae	Rodentia	Mammalia	ARR	3	1	0	Roll et al. 2006
Arborimus_longicaudus	Muridae	Rodentia	Mammalia	NOC	1	1	1	Roll et al. 2006
Arvicola_sapidus	Muridae	Rodentia	Mammalia	ARR	3	1	0	Roll et al. 2006
Beamys_hindei	Muridae	Rodentia	Mammalia	NOC	1	1	1	Roll et al. 2006
Cricetomys_emini	Muridae	Rodentia	Mammalia	NOC	1	1	1	Roll et al. 2006
Cricetulus_migratorius	Muridae	Rodentia	Mammalia	NOC	1	1	1	Roll et al. 2006
Dendromus_melanotis	Muridae	Rodentia	Mammalia	NOC	1	1	1	Roll et al. 2006
Desmodilliscus_braueri	Muridae	Rodentia	Mammalia	NOC	1	1	1	Roll et al. 2006
Dicrostonyx_groenlandicus	Muridae	Rodentia	Mammalia	DIU	2	0	0	Roll et al. 2006
Gerbillurus_paeba	Muridae	Rodentia	Mammalia	NOC	1	1	1	Roll et al. 2006
Lagurus_lagurus	Muridae	Rodentia	Mammalia	NOC	1	1	1	Roll et al. 2006
Lemmus_lemmus	Muridae	Rodentia	Mammalia	ARR	3	1	0	Roll et al. 2006
Malacothrix_typica	Muridae	Rodentia	Mammalia	NOC	1	1	1	Roll et al. 2006
Megadendromus_nikolausi	Muridae	Rodentia	Mammalia	NOC	1	1	1	Roll et al. 2006
Mesocricetus_auratus	Muridae	Rodentia	Mammalia	NOC	1	1	1	Roll et al. 2006
Microtus_abbreviatus	Muridae	Rodentia	Mammalia	DIU	2	0	0	Roll et al. 2006
Mus_musculus	Muridae	Rodentia	Mammalia	NOC	1	1	1	Nowak 1999
Myopus_schisticolor	Muridae	Rodentia	Mammalia	NOC	1	1	1	Roll et al. 2006
Neofiber_alleni	Muridae	Rodentia	Mammalia	NOC	1	1	1	Roll et al. 2006
Ondatra_zibethicus	Muridae	Rodentia	Mammalia	ARR	3	1	0	Roll et al. 2006
Phenacomys_intermedius	Muridae	Rodentia	Mammalia	NOC	1	1	1	Roll et al. 2006
Phodopus_campbelli	Muridae	Rodentia	Mammalia	NOC	1	1	1	Roll et al. 2006
Saccostomus_campestris	Muridae	Rodentia	Mammalia	NOC	1	1	1	Roll et al. 2006
Steatomys_krebsii	Muridae	Rodentia	Mammalia	NOC	1	1	1	Roll et al. 2006
Synaptomys_cooperi	Muridae	Rodentia	Mammalia	NOC	1	1	1	Roll et al. 2006
Myocastor_coypus	Myocastoridae	Rodentia	Mammalia	NOC	1	1	1	Nowak 1999
Octodontomys_gliroides	Octodontidae	Rodentia	Mammalia	NOC	1	1	1	Nowak 1999
Pedetes_capensis	Pedetidae	Rodentia	Mammalia	NOC	1	1	1	Nowak 1999
Petromus_typicus	Petromuridae	Rodentia	Mammalia	DIU	2	0	0	Nowak 1999
Spermophilus_tridecemlineatus	Sciuridae	Rodentia	Mammalia	DIU	2	0	0	Wilson and Ruff 1999
Tamias_striatus	Sciuridae	Rodentia	Mammalia	DIU	2	0	0	Wilson and Ruff 1999
Thryonomys_swinderianus	Thryonomyidae	Rodentia	Mammalia	NOC	1	1	1	Nowak 1999
Ptilocercus_lowii	Ptilocercidae	Scandentia	Mammalia	NOC	1	1	1	Grzimek 1990b
Tupaia_minor	Tupaiidae	Scandentia	Mammalia	DIU	2	0	0	Nowak 1999
Dugong_dugon	Dugongidae	Sirenia	Mammalia	NOC	1	1	1	Grzimek 1990
Trichechus_manatus	Trichechidae	Sirenia	Mammalia	ARR	3	1	0	Wilson and Ruff 1999
Solenodon_paradoxus	Solenodontidae	Soricomorpha	Mammalia	NOC	1	1	1	Grzimek 1990a
Sorex_araneus	Soricidae	Soricomorpha	Mammalia	DIU	2	0	0	Nowak 1999
Acanthosaura_capra	Agamidae	Acrodonta	Lepidosauria	DIU	2	0	0	Wood et al 2010
Acanthosaura_lepidogaster	Agamidae	Acrodonta	Lepidosauria	DIU	2	0	0	Wood et al 2010
Agama_agama	Agamidae	Acrodonta	Lepidosauria	DIU	2	0	0	James and Porter 1979
Agama_atra	Agamidae	Acrodonta	Lepidosauria	DIU	2	0	0	Mouton and Herselman 1994
Amphibolurus_muricatus	Agamidae	Acrodonta	Lepidosauria	DIU	2	0	0	Griffiths 1997
Amphibolurus_nobbi	Agamidae	Acrodonta	Lepidosauria	DIU	2	0	0	Sievert 1989
Caimanops_amphiboluroides	Agamidae	Acrodonta	Lepidosauria	DIU	2	0	0	Cogger 1992
Calotes_emma	Agamidae	Acrodonta	Lepidosauria	DIU	2	0	0	Schaedla 2004
Calotes_liolepis	Agamidae	Acrodonta	Lepidosauria	DIU	2	0	0	Karunarathna and Amarasinghe 2010
Calotes_mystaceus	Agamidae	Acrodonta	Lepidosauria	DIU	2	0	0	Zug et al 2006
Calotes_nigrilabris	Agamidae	Acrodonta	Lepidosauria	DIU	2	0	0	Schaedla 2004
Calotes_versicolor	Agamidae	Acrodonta	Lepidosauria	DIU	2	0	0	Zug et al 2006
Chelosania_brunnea	Agamidae	Acrodonta	Lepidosauria	DIU	2	0	0	James and Shine 1985
Chlamydosaurus_kingii	Agamidae	Acrodonta	Lepidosauria	DIU	2	0	0	Cogger 1992
Ctenophorus_isolepis	Agamidae	Acrodonta	Lepidosauria	DIU	2	0	0	Losos 1988
Diporiphora_winneckei	Agamidae	Acrodonta	Lepidosauria	DIU	2	0	0	Melville and Schulte 2001
Laudakia_caucasia	Agamidae	Acrodonta	Lepidosauria	DIU	2	0	0	Szczerbak 2003
Laudakia_himalayana	Agamidae	Acrodonta	Lepidosauria	DIU	2	0	0	Baig et al 2012
Laudakia_lehmanni	Agamidae	Acrodonta	Lepidosauria	DIU	2	0	0	Baig et al 2012
Laudakia_microlepis	Agamidae	Acrodonta	Lepidosauria	DIU	2	0	0	Baig et al 2012
Laudakia_nupta	Agamidae	Acrodonta	Lepidosauria	DIU	2	0	0	Baig et al 2012
Laudakia_sacra	Agamidae	Acrodonta	Lepidosauria	DIU	2	0	0	Baig et al 2012
Laudakia_stellio	Agamidae	Acrodonta	Lepidosauria	DIU	2	0	0	Baig et al 2012
Laudakia_stoliczkana	Agamidae	Acrodonta	Lepidosauria	DIU	2	0	0	Baig et al 2012
Laudakia_tuberculata	Agamidae	Acrodonta	Lepidosauria	DIU	2	0	0	Baig et al 2012
Leiolepis_belliana	Agamidae	Acrodonta	Lepidosauria	DIU	2	0	0	Krysko and Enge 2005
Lophognathus_longirostris	Agamidae	Acrodonta	Lepidosauria	DIU	2	0	0	Meiri et al 2011
Lyriocephalus_scutatus	Agamidae	Acrodonta	Lepidosauria	DIU	2	0	0	Karunarathna and Amarasinghe 2011
Moloch_horridus	Agamidae	Acrodonta	Lepidosauria	DIU	2	0	0	Cogger 1992
Otocryptis_wiegmanni	Agamidae	Acrodonta	Lepidosauria	DIU	2	0	0	Karunarathna and Amarasinghe 2011
Phrynocephalus_interscapularis	Agamidae	Acrodonta	Lepidosauria	DIU	2	0	0	Ulmasov et al 1992
Phrynocephalus_raddei	Agamidae	Acrodonta	Lepidosauria	DIU	2	0	0	Ulmasov et al 1992
Physignathus_cocincinus	Agamidae	Acrodonta	Lepidosauria	DIU	2	0	0	Meiri et al 2011
Physignathus_lesueurii	Agamidae	Acrodonta	Lepidosauria	DIU	2	0	0	Griffiths 1997
Pogona_vitticeps	Agamidae	Acrodonta	Lepidosauria	DIU	2	0	0	Seebacher and Franklin 2003
Pseudotrapelus_sinaitus	Agamidae	Acrodonta	Lepidosauria	DIU	2	0	0	Disi 2011
Sitana_ponticeriana	Agamidae	Acrodonta	Lepidosauria	DIU	2	0	0	Meiri et al 2011
Trapelus_ruderatus	Agamidae	Acrodonta	Lepidosauria	DIU	2	0	0	Vesely and Modry 2002
Trapelus_sanguinolentus	Agamidae	Acrodonta	Lepidosauria	DIU	2	0	0	Vesely and Modry 2002
Trapelus_savignii	Agamidae	Acrodonta	Lepidosauria	DIU	2	0	0	Attum et al 2006
Tympanocryptis_lineata	Agamidae	Acrodonta	Lepidosauria	DIU	2	0	0	Melville and Schulte 2001
Uromastyx_hardwickii	Agamidae	Acrodonta	Lepidosauria	DIU	2	0	0	Wilms and Bohme 2007
Bradypodion_pumilum	Chamaeleonidae	Acrodonta	Lepidosauria	DIU	2	0	0	Branch 1988
Brookesia_brygooi	Chamaeleonidae	Acrodonta	Lepidosauria	DIU	2	0	0	Glaw and Vences 1994
Chamaeleo_calyptratus	Chamaeleonidae	Acrodonta	Lepidosauria	DIU	2	0	0	Krysko et al 2004
Kinyongia_fischeri	Chamaeleonidae	Acrodonta	Lepidosauria	DIU	2	0	0	Dodd, Jr. 1981
Furcifer_oustaleti	Chamaeleonidae	Acrodonta	Lepidosauria	DIU	2	0	0	D'Cruze and Kumar 2011
Rieppeleon_brevicaudatus	Chamaeleonidae	Acrodonta	Lepidosauria	DIU	2	0	0	Spawls et al 2002
Rhampholeon_spectrum	Chamaeleonidae	Acrodonta	Lepidosauria	DIU	2	0	0	Akani et al 2001
Amphisbaena_alba	Amphisbaenidae	Amphisbaenia	Lepidosauria	NOC	1	1	1	Abe and Johansen 1987
Geocalamus_acutus	Amphisbaenidae	Amphisbaenia	Lepidosauria	DIU	2	0	0	Spawls et al 2006
Bipes_biporus	Bipedidae	Amphisbaenia	Lepidosauria	DIU	2	0	0	Meiri et al 2011
Bipes_canaliculatus	Bipedidae	Amphisbaenia	Lepidosauria	DIU	2	0	0	Meiri et al 2011
Blanus_cinereus	Blanidae	Amphisbaenia	Lepidosauria	DIU	2	0	0	Gil et al 1993
Diplometopon_zarudnyi	Trogonophiidae	Amphisbaenia	Lepidosauria	NOC	1	1	1	Al-Johany 1999
Trogonophis_wiegmanni	Trogonophiidae	Amphisbaenia	Lepidosauria	DIU	2	0	0	Lopez et al 2002
Abronia_oaxacae	Anguidae	Anguimorpha	Lepidosauria	DIU	2	0	0	Peterson et al 2004
Anguis_fragilis	Anguidae	Anguimorpha	Lepidosauria	DIU	2	0	0	Luiselli 1992
Anniella_pulchra	Anguidae	Anguimorpha	Lepidosauria	DIU	2	0	0	Bury and Balgooyen 1976
Barisia_imbricata	Anguidae	Anguimorpha	Lepidosauria	DIU	2	0	0	Meiri et al 2011
Diploglossus_bilobatus	Anguidae	Anguimorpha	Lepidosauria	DIU	2	0	0	Savage 2002
Elgaria_coerulea	Anguidae	Anguimorpha	Lepidosauria	DIU	2	0	0	Rutherford and Gregory 2003
Elgaria_kingii	Anguidae	Anguimorpha	Lepidosauria	DIU	2	0	0	Degenhardt et al 1996
Elgaria_multicarinata	Anguidae	Anguimorpha	Lepidosauria	DIU	2	0	0	Stebbins 2003
Elgaria_panamintina	Anguidae	Anguimorpha	Lepidosauria	DIU	2	0	0	Stebbins 2003
Ophiodes_striatus	Anguidae	Anguimorpha	Lepidosauria	DIU	2	0	0	Meiri et al 2011
Pseudopus_apodus	Anguidae	Anguimorpha	Lepidosauria	DIU	2	0	0	Szczerbak 2003
Ophisaurus_attenuatus	Anguidae	Anguimorpha	Lepidosauria	DIU	2	0	0	Harding 2000
Ophisaurus_ventralis	Anguidae	Anguimorpha	Lepidosauria	DIU	2	0	0	Meiri et al 2011
Heloderma_suspectum	Helodermatidae	Anguimorpha	Lepidosauria	ARR	3	1	0	Meiri et al 2011
Varanus_acanthurus	Varanidae	Anguimorpha	Lepidosauria	DIU	2	0	0	Cogger 2000
Varanus_bengalensis	Varanidae	Anguimorpha	Lepidosauria	DIU	2	0	0	Cox et al. 1998
Varanus_eremius	Varanidae	Anguimorpha	Lepidosauria	DIU	2	0	0	Cogger 2000
Varanus_giganteus	Varanidae	Anguimorpha	Lepidosauria	DIU	2	0	0	Cogger 2000
Varanus_gilleni	Varanidae	Anguimorpha	Lepidosauria	DIU	2	0	0	Cogger 2000
Varanus_griseus	Varanidae	Anguimorpha	Lepidosauria	DIU	2	0	0	Ibrahim 2000
Varanus_indicus	Varanidae	Anguimorpha	Lepidosauria	DIU	2	0	0	Cogger 2000
Varanus_prasinus	Varanidae	Anguimorpha	Lepidosauria	DIU	2	0	0	Cogger 2000
Varanus_salvator	Varanidae	Anguimorpha	Lepidosauria	DIU	2	0	0	Cox et al. 1998
Varanus_spenceri	Varanidae	Anguimorpha	Lepidosauria	DIU	2	0	0	Cogger 2000
Varanus_varius	Varanidae	Anguimorpha	Lepidosauria	DIU	2	0	0	Cogger 2000
Xenosaurus_grandis	Xenosaridae	Anguimorpha	Lepidosauria	DIU	2	0	0	Meiri et al 2011
Anelytropsis_papillosus	Dibamidae	Dibamidae	Lepidosauria	ARR	3	1	0	IUCN
Dibamus_novaeguineae	Dibamidae	Dibamidae	Lepidosauria	ARR	3	1	0	IUCN
Underwoodisaurus_milii	Carphodactylidae	Gekkota	Lepidosauria	NOC	1	1	1	Shah et al 2004
Phyllurus_platurus	Carphodactylidae	Gekkota	Lepidosauria	NOC	1	1	1	Griffiths 1997
Diplodactylus_conspicillatus	Diplodactylidae	Gekkota	Lepidosauria	NOC	1	1	1	Pianka and Pianka 1976
Lucasium_damaeum	Diplodactylidae	Gekkota	Lepidosauria	NOC	1	1	1	Cogger 1992
Oedura_marmorata	Diplodactylidae	Gekkota	Lepidosauria	NOC	1	1	1	Cogger 1992
Rhacodactylus_ciliatus	Diplodactylidae	Gekkota	Lepidosauria	NOC	1	1	1	Underwood 2005
Coleonyx_brevis	Eublepharidae	Gekkota	Lepidosauria	NOC	1	1	1	Conant and Collins 1998
Coleonyx_mitratus	Eublepharidae	Gekkota	Lepidosauria	NOC	1	1	1	Dial 1978
Coleonyx_variegatus	Eublepharidae	Gekkota	Lepidosauria	NOC	1	1	1	Smith 1995
Eublepharis_macularius	Eublepharidae	Gekkota	Lepidosauria	NOC	1	1	1	Autumn et al 1999
Hemitheconyx_caudicinctus	Eublepharidae	Gekkota	Lepidosauria	NOC	1	1	1	Kratochvil and Frynta 2002
Cyrtopodion_scabrum	Gekkonidae	Gekkota	Lepidosauria	NOC	1	1	1	Conant and Collins 1998
Hemidactylus_flaviviridis	Gekkonidae	Gekkota	Lepidosauria	ARR	3	1	0	Meiri et al 2011
Hemidactylus_frenatus	Gekkonidae	Gekkota	Lepidosauria	NOC	1	1	1	Lee 2000
Hemidactylus_mabouia	Gekkonidae	Gekkota	Lepidosauria	NOC	1	1	1	Branch 1988
Hemidactylus_turcicus	Gekkonidae	Gekkota	Lepidosauria	NOC	1	1	1	Conant and Collins 1991
Lepidodactylus_lugubris	Gekkonidae	Gekkota	Lepidosauria	NOC	1	1	1	Savage 2002
Lygodactylus_bradfieldi	Gekkonidae	Gekkota	Lepidosauria	DIU	2	0	0	Branch 1998
Lygodactylus_klugei	Gekkonidae	Gekkota	Lepidosauria	DIU	2	0	0	Meiri et al 2011
Lygodactylus_miops	Gekkonidae	Gekkota	Lepidosauria	DIU	2	0	0	Castiglia and Annesi 2011
Lygodactylus_mirabilis	Gekkonidae	Gekkota	Lepidosauria	DIU	2	0	0	Castiglia and Annesi 2011
Lygodactylus_tolampyae	Gekkonidae	Gekkota	Lepidosauria	DIU	2	0	0	Castiglia and Annesi 2011
Narudasia_festiva	Gekkonidae	Gekkota	Lepidosauria	DIU	2	0	0	Branch 1988
Pachydactylus_punctatus	Gekkonidae	Gekkota	Lepidosauria	NOC	1	1	1	Branch 1988
Paroedura_masobe	Gekkonidae	Gekkota	Lepidosauria	NOC	1	1	1	Jackman et al 2007
Paroedura_picta	Gekkonidae	Gekkota	Lepidosauria	NOC	1	1	1	Glaw and Vences 1994
Phelsuma_borbonica	Gekkonidae	Gekkota	Lepidosauria	DIU	2	0	0	Sanchez 2010
Phelsuma_madagascariensis	Gekkonidae	Gekkota	Lepidosauria	DIU	2	0	0	Glaw and Vences 1994
Phelsuma_modesta	Gekkonidae	Gekkota	Lepidosauria	DIU	2	0	0	Glaw and Vences 1994
Phelsuma_ocellata	Gekkonidae	Gekkota	Lepidosauria	DIU	2	0	0	Branch 1988
Rhoptropus_boultoni	Gekkonidae	Gekkota	Lepidosauria	DIU	2	0	0	Branch 1988
Uroplatus_henkeli	Gekkonidae	Gekkota	Lepidosauria	NOC	1	1	1	Glaw and Vences 1994
Uroplatus_phantasticus	Gekkonidae	Gekkota	Lepidosauria	NOC	1	1	1	Glaw and Vences 1994
Homonota_darwinii	Phyllodactylidae	Gekkota	Lepidosauria	NOC	1	1	1	Meiri et al 2011
Homonota_fasciata	Phyllodactylidae	Gekkota	Lepidosauria	NOC	1	1	1	Meiri et al 2011
Phyllodactylus_tuberculosus	Phyllodactylidae	Gekkota	Lepidosauria	NOC	1	1	1	Lee 2000
Ptyodactylus_guttatus	Phyllodactylidae	Gekkota	Lepidosauria	ARR	3	1	0	Meiri et al 2011
Ptyodactylus_hasselquistii	Phyllodactylidae	Gekkota	Lepidosauria	NOC	1	1	1	Arad 1995
Tarentola_americana	Phyllodactylidae	Gekkota	Lepidosauria	NOC	1	1	1	Schwartz and Henderson 1991
Geckonia_chazaliae	Phyllodactylidae	Gekkota	Lepidosauria	NOC	1	1	1	Roth and Kelber 2004
Tarentola_delalandii	Phyllodactylidae	Gekkota	Lepidosauria	NOC	1	1	1	Gubitz et al 2000
Tarentola_deserti	Phyllodactylidae	Gekkota	Lepidosauria	NOC	1	1	1	Meiri et al 2011
Tarentola_mauritanica	Phyllodactylidae	Gekkota	Lepidosauria	ARR	3	1	0	Meiri et al 2011
Thecadactylus_rapicauda	Phyllodactylidae	Gekkota	Lepidosauria	NOC	1	1	1	Schluter et al 2004
Thecadactylus_solimoensis	Phyllodactylidae	Gekkota	Lepidosauria	NOC	1	1	1	Jordan et al 2011
Delma_tincta	Pygopodidae	Gekkota	Lepidosauria	NOC	1	1	1	Shine 1986
Paradelma_orientalis	Pygopodidae	Gekkota	Lepidosauria	CRE	4	1	0	Cogger 1992
Aristelliger_georgeensis	Sphaerodactylidae	Gekkota	Lepidosauria	NOC	1	1	1	Lee 2000
Aristelliger_praesignis	Sphaerodactylidae	Gekkota	Lepidosauria	CRE	4	1	0	Schwartz and Henderson 1991
Coleodactylus_amazonicus	Sphaerodactylidae	Gekkota	Lepidosauria	DIU	2	0	0	dos Santos et al 2003
Coleodactylus_brachystoma	Sphaerodactylidae	Gekkota	Lepidosauria	DIU	2	0	0	Geurgas and Rodrigues 2010
Coleodactylus_septentrionalis	Sphaerodactylidae	Gekkota	Lepidosauria	DIU	2	0	0	Geurgas and Rodrigues 2010
Euleptes_europaea	Sphaerodactylidae	Gekkota	Lepidosauria	NOC	1	1	1	Salvidio and Delaugerre 2003
Gonatodes_albogularis	Sphaerodactylidae	Gekkota	Lepidosauria	DIU	2	0	0	Conant and Collins 1991
Gonatodes_annularis	Sphaerodactylidae	Gekkota	Lepidosauria	DIU	2	0	0	Schargel et al 2010
Gonatodes_caudiscutatus	Sphaerodactylidae	Gekkota	Lepidosauria	DIU	2	0	0	Schargel et al 2010
Gonatodes_ceciliae	Sphaerodactylidae	Gekkota	Lepidosauria	DIU	2	0	0	Schargel et al 2010
Gonatodes_concinnatus	Sphaerodactylidae	Gekkota	Lepidosauria	DIU	2	0	0	Schargel et al 2010
Gonatodes_daudini	Sphaerodactylidae	Gekkota	Lepidosauria	DIU	2	0	0	Schargel et al 2010
Gonatodes_eladioi	Sphaerodactylidae	Gekkota	Lepidosauria	DIU	2	0	0	Schargel et al 2010
Gonatodes_hasemani	Sphaerodactylidae	Gekkota	Lepidosauria	DIU	2	0	0	Duellman 2005
Gonatodes_humeralis	Sphaerodactylidae	Gekkota	Lepidosauria	DIU	2	0	0	Schluter et al 2004
Gonatodes_ocellatus	Sphaerodactylidae	Gekkota	Lepidosauria	DIU	2	0	0	Schargel et al 2010
Gonatodes_vittatus	Sphaerodactylidae	Gekkota	Lepidosauria	DIU	2	0	0	Schargel et al 2010
Lepidoblepharis_xanthostigma	Sphaerodactylidae	Gekkota	Lepidosauria	DIU	2	0	0	Savage 2002
Pristurus_carteri	Sphaerodactylidae	Gekkota	Lepidosauria	ARR	3	1	0	Arnold 1993
Pseudogonatodes_guianensis	Sphaerodactylidae	Gekkota	Lepidosauria	DIU	2	0	0	Schluter et al 2004
Quedenfeldtia_trachyblepharus	Sphaerodactylidae	Gekkota	Lepidosauria	DIU	2	0	0	Meiri et al 2011
Saurodactylus_mauritanicus	Sphaerodactylidae	Gekkota	Lepidosauria	CRE	4	1	0	Meek 2008
Sphaerodactylus_argus	Sphaerodactylidae	Gekkota	Lepidosauria	DIU	2	0	0	Lee 2000
Sphaerodactylus_elegans	Sphaerodactylidae	Gekkota	Lepidosauria	CRE	4	1	0	Conant and Collins 1991
Sphaerodactylus_glaucus	Sphaerodactylidae	Gekkota	Lepidosauria	DIU	2	0	0	Lee 2000
Sphaerodactylus_klauberi	Sphaerodactylidae	Gekkota	Lepidosauria	NOC	1	1	1	Hass 1991
Sphaerodactylus_nicholsi	Sphaerodactylidae	Gekkota	Lepidosauria	NOC	1	1	1	Schwartz and Henderson 1991
Sphaerodactylus_nigropunctatus	Sphaerodactylidae	Gekkota	Lepidosauria	NOC	1	1	1	Hass 1991
Sphaerodactylus_notatus	Sphaerodactylidae	Gekkota	Lepidosauria	CRE	4	1	0	Conant and Collins 1998
Sphaerodactylus_roosevelti	Sphaerodactylidae	Gekkota	Lepidosauria	NOC	1	1	1	Meiri et al 2011
Sphaerodactylus_torrei	Sphaerodactylidae	Gekkota	Lepidosauria	NOC	1	1	1	Hass 1991
Sphaerodactylus_townsendi	Sphaerodactylidae	Gekkota	Lepidosauria	NOC	1	1	1	Hass 1991
Teratoscincus_przewalskii	Sphaerodactylidae	Gekkota	Lepidosauria	NOC	1	1	1	Autumn et al 1999
Teratoscincus_roborowskii	Sphaerodactylidae	Gekkota	Lepidosauria	NOC	1	1	1	Werner et al 1997
Alopoglossus_atriventris	Gymnophthalmidae	Lacertoidea	Lepidosauria	DIU	2	0	0	Vitt and Zani 1996
Arthrosaura_kockii	Gymnophthalmidae	Lacertoidea	Lepidosauria	DIU	2	0	0	Hoogmoed and Avila-Pires 1992
Arthrosaura_reticulata	Gymnophthalmidae	Lacertoidea	Lepidosauria	DIU	2	0	0	Schluter et al 2004
Calyptommatus_leiolepis	Gymnophthalmidae	Lacertoidea	Lepidosauria	NOC	1	1	1	Siedchlag et al 2010
Calyptommatus_nicterus	Gymnophthalmidae	Lacertoidea	Lepidosauria	NOC	1	1	1	Siedchlag et al 2010
Calyptommatus_sinebrachiatus	Gymnophthalmidae	Lacertoidea	Lepidosauria	NOC	1	1	1	Siedchlag et al 2010
Cercosaura_argulus	Gymnophthalmidae	Lacertoidea	Lepidosauria	DIU	2	0	0	Schluter et al 2004
Cercosaura_ocellata	Gymnophthalmidae	Lacertoidea	Lepidosauria	DIU	2	0	0	Schluter et al 2004
Cercosaura_schreibersii	Gymnophthalmidae	Lacertoidea	Lepidosauria	DIU	2	0	0	Meiri et al 2011
Colobodactylus_taunayi	Gymnophthalmidae	Lacertoidea	Lepidosauria	DIU	2	0	0	Vrcibradic and Rocha 2005
Colobosaura_modesta	Gymnophthalmidae	Lacertoidea	Lepidosauria	DIU	2	0	0	Oliveria and Marquis 2002
Iphisa_elegans	Gymnophthalmidae	Lacertoidea	Lepidosauria	DIU	2	0	0	Schluter et al 2004
Leposoma_percarinatum	Gymnophthalmidae	Lacertoidea	Lepidosauria	DIU	2	0	0	Caldwell and Vitt 1999
Micrablepharus_maximiliani	Gymnophthalmidae	Lacertoidea	Lepidosauria	DIU	2	0	0	Rodrigues 1996
Potamites_ecpleopus	Gymnophthalmidae	Lacertoidea	Lepidosauria	DIU	2	0	0	Schluter et al 2004
Neusticurus_rudis	Gymnophthalmidae	Lacertoidea	Lepidosauria	DIU	2	0	0	Uzzell 1966
Nothobachia_ablephara	Gymnophthalmidae	Lacertoidea	Lepidosauria	DIU	2	0	0	Siedchlag et al 2010
Procellosaurinus_tetradactylus	Gymnophthalmidae	Lacertoidea	Lepidosauria	DIU	2	0	0	Rodrigues 1996b
Proctoporus_bolivianus	Gymnophthalmidae	Lacertoidea	Lepidosauria	DIU	2	0	0	Doan and Castoe 2003
Ptychoglossus_brevifrontalis	Gymnophthalmidae	Lacertoidea	Lepidosauria	DIU	2	0	0	Duellman 2005
Tretioscincus_agilis	Gymnophthalmidae	Lacertoidea	Lepidosauria	DIU	2	0	0	Martins 1991
Vanzosaura_rubricauda	Gymnophthalmidae	Lacertoidea	Lepidosauria	DIU	2	0	0	Mesquita et al 2006
Acanthodactylus_erythrurus	Lacertidae	Lacertoidea	Lepidosauria	DIU	2	0	0	Arnold and Burton 1978
Adolfus_alleni	Lacertidae	Lacertoidea	Lepidosauria	DIU	2	0	0	Spawls et al. 2002
Algyroides_nigropunctatus	Lacertidae	Lacertoidea	Lepidosauria	DIU	2	0	0	Arnold and Burton 1978
Darevskia_praticola	Lacertidae	Lacertoidea	Lepidosauria	DIU	2	0	0	Arnold and Burton 1978
Dinarolacerta_mosorensis	Lacertidae	Lacertoidea	Lepidosauria	DIU	2	0	0	Arnold and Burton 1978
Eremias_arguta	Lacertidae	Lacertoidea	Lepidosauria	DIU	2	0	0	Arnold and Burton 1978
Gastropholis_prasina	Lacertidae	Lacertoidea	Lepidosauria	DIU	2	0	0	Spawls et al. 2002
Holaspis_guentheri	Lacertidae	Lacertoidea	Lepidosauria	DIU	2	0	0	Spawls et al. 2002
Ichnotropis_capensis	Lacertidae	Lacertoidea	Lepidosauria	DIU	2	0	0	Branch 1998
Lacerta_agilis	Lacertidae	Lacertoidea	Lepidosauria	DIU	2	0	0	Arnold and Burton 1978
Latastia_longicaudata	Lacertidae	Lacertoidea	Lepidosauria	DIU	2	0	0	Spawls et al. 2002
Meroles_cuneirostris	Lacertidae	Lacertoidea	Lepidosauria	DIU	2	0	0	Meiri et al 2011
Nucras_tessellata	Lacertidae	Lacertoidea	Lepidosauria	CRE	4	1	0	Branch 1998
Ophisops_elegans	Lacertidae	Lacertoidea	Lepidosauria	DIU	2	0	0	Arnold and Burton 1978
Pedioplanis_breviceps	Lacertidae	Lacertoidea	Lepidosauria	DIU	2	0	0	Branch 1998
Podarcis_siculus	Lacertidae	Lacertoidea	Lepidosauria	DIU	2	0	0	Meiri et al 2011
Psammodromus_hispanicus	Lacertidae	Lacertoidea	Lepidosauria	DIU	2	0	0	Meiri et al 2011
Scelarcis_perspicillata	Lacertidae	Lacertoidea	Lepidosauria	DIU	2	0	0	Arnold and Burton 1978
Takydromus_smaragdinus	Lacertidae	Lacertoidea	Lepidosauria	DIU	2	0	0	Goris and Maeda 2004
Timon_lepidus	Lacertidae	Lacertoidea	Lepidosauria	DIU	2	0	0	Arnold and Burton 1978
Zootoca_vivipara	Lacertidae	Lacertoidea	Lepidosauria	DIU	2	0	0	Goris and Maeda 2004
Ameiva_ameiva	Teiidae	Lacertoidea	Lepidosauria	DIU	2	0	0	Schluter et al 2004
Ameiva_undulata	Teiidae	Lacertoidea	Lepidosauria	DIU	2	0	0	Lee 2000
Aspidoscelis_burti	Teiidae	Lacertoidea	Lepidosauria	DIU	2	0	0	Brennan and Holycross 2006
Aspidoscelis_sexlineatus	Teiidae	Lacertoidea	Lepidosauria	DIU	2	0	0	Smith 1995
Aspidoscelis_tigris	Teiidae	Lacertoidea	Lepidosauria	DIU	2	0	0	Brennan and Holycross 2006
Dicrodon_guttulatum	Teiidae	Lacertoidea	Lepidosauria	DIU	2	0	0	Huey 1974
Kentropyx_pelviceps	Teiidae	Lacertoidea	Lepidosauria	DIU	2	0	0	Duellman 2005
Teius_teyou	Teiidae	Lacertoidea	Lepidosauria	DIU	2	0	0	Meiri et al 2011
Tupinambis_teguixin	Teiidae	Lacertoidea	Lepidosauria	DIU	2	0	0	Duellman 2005
Basiliscus_basiliscus	Corytophanidae	Pleurodonta	Lepidosauria	DIU	2	0	0	Savage 2002
Basiliscus_plumifrons	Corytophanidae	Pleurodonta	Lepidosauria	DIU	2	0	0	Dallwig et al 2011
Basiliscus_vittatus	Corytophanidae	Pleurodonta	Lepidosauria	DIU	2	0	0	Lee 2000
Corytophanes_cristatus	Corytophanidae	Pleurodonta	Lepidosauria	DIU	2	0	0	Savage 2002
Laemanctus_longipes	Corytophanidae	Pleurodonta	Lepidosauria	DIU	2	0	0	Lee 2000
Crotaphytus_collaris	Crotaphytidae	Pleurodonta	Lepidosauria	DIU	2	0	0	Stebbins 2003
Gambelia_wislizenii	Crotaphytidae	Pleurodonta	Lepidosauria	DIU	2	0	0	Meiri et al 2011
Anolis_carolinensis	Dactyloidae	Pleurodonta	Lepidosauria	DIU	2	0	0	Meiri et al 2011
Anolis_cristatellus	Dactyloidae	Pleurodonta	Lepidosauria	DIU	2	0	0	Salzburg 1984
Anolis_cybotes	Dactyloidae	Pleurodonta	Lepidosauria	DIU	2	0	0	Huey et al 1983
Anolis_distichus	Dactyloidae	Pleurodonta	Lepidosauria	DIU	2	0	0	Huey et al 1983
Anolis_grahami	Dactyloidae	Pleurodonta	Lepidosauria	DIU	2	0	0	Huey et al 1983
Anolis_sagrei	Dactyloidae	Pleurodonta	Lepidosauria	DIU	2	0	0	Salzburg 1984
Enyalioides_laticeps	Hoplocercidae	Pleurodonta	Lepidosauria	DIU	2	0	0	Duellman 2005
Hoplocercus_spinosus	Hoplocercidae	Pleurodonta	Lepidosauria	DIU	2	0	0	Wiens and Etheridge 2003
Morunasaurus_annularis	Hoplocercidae	Pleurodonta	Lepidosauria	DIU	2	0	0	Wiens and Etheridge 2003
Brachylophus_fasciatus	Iguanidae	Pleurodonta	Lepidosauria	DIU	2	0	0	Zug 1991
Dipsosaurus_dorsalis	Iguanidae	Pleurodonta	Lepidosauria	DIU	2	0	0	Autumn et al 1999
Sauromalus_ater	Iguanidae	Pleurodonta	Lepidosauria	DIU	2	0	0	Nagy 1972
Leiocephalus_schreibersii	Leiocephalidae	Pleurodonta	Lepidosauria	DIU	2	0	0	Marcellini and Jenssen 1989
Enyalius_leechii	Leiosauridae	Pleurodonta	Lepidosauria	DIU	2	0	0	Barreto-Lima 2009
Pristidactylus_torquatus	Leiosauridae	Pleurodonta	Lepidosauria	DIU	2	0	0	Labra and Rosenmann 1992
Urostrophus_vautieri	Leiosauridae	Pleurodonta	Lepidosauria	DIU	2	0	0	Henle and Knogge 2009
Liolaemus_bellii	Liolaemidae	Pleurodonta	Lepidosauria	DIU	2	0	0	Schulte et al 2004
Liolaemus_elongatus	Liolaemidae	Pleurodonta	Lepidosauria	DIU	2	0	0	Halloy et al 2007
Liolaemus_koslowskyi	Liolaemidae	Pleurodonta	Lepidosauria	DIU	2	0	0	Schulte et al 2004
Liolaemus_lemniscatus	Liolaemidae	Pleurodonta	Lepidosauria	DIU	2	0	0	Schulte et al 2004
Liolaemus_pictus	Liolaemidae	Pleurodonta	Lepidosauria	DIU	2	0	0	Schulte et al 2004
Liolaemus_pseudoanomalus	Liolaemidae	Pleurodonta	Lepidosauria	DIU	2	0	0	Schulte et al 2004
Liolaemus_ruibali	Liolaemidae	Pleurodonta	Lepidosauria	DIU	2	0	0	Azocar and Acosta 2011
Liolaemus_scapularis	Liolaemidae	Pleurodonta	Lepidosauria	DIU	2	0	0	Avila 2003
Phymaturus_palluma	Liolaemidae	Pleurodonta	Lepidosauria	DIU	2	0	0	Lobo et al 2012
Phymaturus_somuncurensis	Liolaemidae	Pleurodonta	Lepidosauria	DIU	2	0	0	Lobo et al 2012
Chalarodon_madagascariensis	Opluridae	Pleurodonta	Lepidosauria	DIU	2	0	0	Ramanamanjato 2007
Oplurus_cyclurus	Opluridae	Pleurodonta	Lepidosauria	DIU	2	0	0	Ikeuchi et al 2005
Callisaurus_draconoides	Phrynosomatidae	Pleurodonta	Lepidosauria	DIU	2	0	0	Smith 1995
Petrosaurus_mearnsi	Phrynosomatidae	Pleurodonta	Lepidosauria	DIU	2	0	0	Reeder and Wiens 1996
Phrynosoma_platyrhinos	Phrynosomatidae	Pleurodonta	Lepidosauria	DIU	2	0	0	Tanner and Krogh 1973
Phrynosoma_solare	Phrynosomatidae	Pleurodonta	Lepidosauria	DIU	2	0	0	Degenhardt et al 1996
Sceloporus_angustus	Phrynosomatidae	Pleurodonta	Lepidosauria	DIU	2	0	0	Reeder and Wiens 1996
Sceloporus_clarkii	Phrynosomatidae	Pleurodonta	Lepidosauria	DIU	2	0	0	Flesch et al 2010
Sceloporus_graciosus	Phrynosomatidae	Pleurodonta	Lepidosauria	DIU	2	0	0	Degenhardt et al 1996
Sceloporus_jarrovii	Phrynosomatidae	Pleurodonta	Lepidosauria	DIU	2	0	0	Smith 1995
Sceloporus_magister	Phrynosomatidae	Pleurodonta	Lepidosauria	DIU	2	0	0	Smith 1995
Sceloporus_undulatus	Phrynosomatidae	Pleurodonta	Lepidosauria	DIU	2	0	0	Smith 1995
Sceloporus_utiformis	Phrynosomatidae	Pleurodonta	Lepidosauria	DIU	2	0	0	Gienger et al 2002
Sceloporus_variabilis	Phrynosomatidae	Pleurodonta	Lepidosauria	DIU	2	0	0	Lee 2000
Uma_scoparia	Phrynosomatidae	Pleurodonta	Lepidosauria	DIU	2	0	0	Irschick and Jayne 1998
Urosaurus_graciosus	Phrynosomatidae	Pleurodonta	Lepidosauria	DIU	2	0	0	Smith 1995
Uta_stansburiana	Phrynosomatidae	Pleurodonta	Lepidosauria	DIU	2	0	0	Smith 1995
Polychrus_acutirostris	Polychrotidae	Pleurodonta	Lepidosauria	DIU	2	0	0	Hofling and Revous 2009
Tropidurus_etheridgei	Tropiduridae	Pleurodonta	Lepidosauria	DIU	2	0	0	Ferreira et al 2011
Tropidurus_hispidus	Tropiduridae	Pleurodonta	Lepidosauria	DIU	2	0	0	Ferreira et al 2011
Plica_plica	Tropiduridae	Pleurodonta	Lepidosauria	DIU	2	0	0	Vitt 1991
Tropidurus_spinulosus	Tropiduridae	Pleurodonta	Lepidosauria	DIU	2	0	0	Ferreira et al 2011
Uracentron_flaviceps	Tropiduridae	Pleurodonta	Lepidosauria	DIU	2	0	0	Schluter et al 2004
Sphenodon_punctatus	Sphenodontidae	Rhyncocephalia	Lepidosauria	NOC	1	1	1	Saint-Girons 1980
Chamaesaura_anguina	Cordylidae	Scincoidea	Lepidosauria	DIU	2	0	0	Spawls et al 2006
Cordylus_cataphractus	Cordylidae	Scincoidea	Lepidosauria	DIU	2	0	0	Branch 1988
Cordylus_cordylus	Cordylidae	Scincoidea	Lepidosauria	DIU	2	0	0	Branch 1988
Cordylus_jordani	Cordylidae	Scincoidea	Lepidosauria	DIU	2	0	0	Branch 1988
Cordylus_warreni	Cordylidae	Scincoidea	Lepidosauria	DIU	2	0	0	Branch 1988
Gerrhosaurus_skoogi	Gerrhosauridae	Scincoidea	Lepidosauria	DIU	2	0	0	Branch 1988
Cordylosaurus_subtessellatus	Gerrhosauridae	Scincoidea	Lepidosauria	DIU	2	0	0	Branch 1998
Gerrhosaurus_major	Gerrhosauridae	Scincoidea	Lepidosauria	DIU	2	0	0	Branch 1988
Gerrhosaurus_nigrolineatus	Gerrhosauridae	Scincoidea	Lepidosauria	DIU	2	0	0	Branch 1988
Tetradactylus_africanus	Gerrhosauridae	Scincoidea	Lepidosauria	DIU	2	0	0	Branch 1998
Tetradactylus_seps	Gerrhosauridae	Scincoidea	Lepidosauria	DIU	2	0	0	Branch 1988
Tetradactylus_tetradactylus	Gerrhosauridae	Scincoidea	Lepidosauria	DIU	2	0	0	Branch 1988
Amphiglossus_astrolabi	Scincidae	Scincoidea	Lepidosauria	DIU	2	0	0	Glaw and Vences 1994
Amphiglossus_macrocercus	Scincidae	Scincoidea	Lepidosauria	NOC	1	1	1	Glaw and Vences 1994
Madascincus_melanopleura	Scincidae	Scincoidea	Lepidosauria	DIU	2	0	0	Glaw and Vences 1994
Amphiglossus_melanurus	Scincidae	Scincoidea	Lepidosauria	NOC	1	1	1	Glaw and Vences 1994
Madascincus_mouroundavae	Scincidae	Scincoidea	Lepidosauria	DIU	2	0	0	Glaw and Vences 1994
Amphiglossus_ornaticeps	Scincidae	Scincoidea	Lepidosauria	NOC	1	1	1	Glaw and Vences 1994
Amphiglossus_punctatus	Scincidae	Scincoidea	Lepidosauria	DIU	2	0	0	Glaw and Vences 1994
Madascincus_stumpffi	Scincidae	Scincoidea	Lepidosauria	NOC	1	1	1	Glaw and Vences 1994
Calyptotis_scutirostrum	Scincidae	Scincoidea	Lepidosauria	DIU	2	0	0	Lima et al 2000
Chalcides_chalcides	Scincidae	Scincoidea	Lepidosauria	ARR	3	1	0	Meiri et al 2011
Chalcides_ocellatus	Scincidae	Scincoidea	Lepidosauria	ARR	3	1	0	Meiri et al 2011
Ctenotus_leonhardii	Scincidae	Scincoidea	Lepidosauria	DIU	2	0	0	Cogger 1992
Ctenotus_pantherinus	Scincidae	Scincoidea	Lepidosauria	ARR	3	1	0	Meiri et al 2011
Ctenotus_robustus	Scincidae	Scincoidea	Lepidosauria	DIU	2	0	0	Griffiths 1997
Egernia_whitii	Scincidae	Scincoidea	Lepidosauria	DIU	2	0	0	Griffiths 1997
Eremiascincus_richardsonii	Scincidae	Scincoidea	Lepidosauria	NOC	1	1	1	Cogger 1992
Eugongylus_rufescens	Scincidae	Scincoidea	Lepidosauria	NOC	1	1	1	Cogger 1992
Eulamprus_amplus	Scincidae	Scincoidea	Lepidosauria	DIU	2	0	0	Cogger 1992
Eulamprus_murrayi	Scincidae	Scincoidea	Lepidosauria	DIU	2	0	0	Cogger 1992
Eulamprus_quoyii	Scincidae	Scincoidea	Lepidosauria	DIU	2	0	0	Griffiths 1997
Eumeces_schneideri	Scincidae	Scincoidea	Lepidosauria	DIU	2	0	0	Szczerbak 2003
Glaphyromorphus_gracilipes	Scincidae	Scincoidea	Lepidosauria	NOC	1	1	1	Cogger 1992
Glaphyromorphus_isolepis	Scincidae	Scincoidea	Lepidosauria	NOC	1	1	1	Cogger 1992
Gnypetoscincus_queenslandiae	Scincidae	Scincoidea	Lepidosauria	NOC	1	1	1	Cogger 1992
Hemiergis_peronii	Scincidae	Scincoidea	Lepidosauria	NOC	1	1	1	Meiri et al 2011
Lamprolepis_smaragdina	Scincidae	Scincoidea	Lepidosauria	DIU	2	0	0	Meiri et al 2011
Lerista_bipes	Scincidae	Scincoidea	Lepidosauria	NOC	1	1	1	Cogger 1992
Lerista_bougainvillii	Scincidae	Scincoidea	Lepidosauria	NOC	1	1	1	Cogger 1992
Morethia_butleri	Scincidae	Scincoidea	Lepidosauria	DIU	2	0	0	Cogger 1992
Nangura_spinosa	Scincidae	Scincoidea	Lepidosauria	DIU	2	0	0	Borsboom et al 2010
Notoscincus_ornatus	Scincidae	Scincoidea	Lepidosauria	DIU	2	0	0	Cogger 1992
Proscelotes_eggeli	Scincidae	Scincoidea	Lepidosauria	DIU	2	0	0	Spawls et al 2002
Pygomeles_braconnieri	Scincidae	Scincoidea	Lepidosauria	NOC	1	1	1	Glaw and Vences 1994
Scelotes_gronovii	Scincidae	Scincoidea	Lepidosauria	DIU	2	0	0	Withers 1981
Scincus_scincus	Scincidae	Scincoidea	Lepidosauria	DIU	2	0	0	Attum et al 2007
Tiliqua_adelaidensis	Scincidae	Scincoidea	Lepidosauria	DIU	2	0	0	Cogger 1992
Typhlacontias_brevipes	Scincidae	Scincoidea	Lepidosauria	NOC	1	1	1	Branch 1988
Voeltzkowia_fierinensis	Scincidae	Scincoidea	Lepidosauria	NOC	1	1	1	Glaw and Vences 1994
Voeltzkowia_lineata	Scincidae	Scincoidea	Lepidosauria	NOC	1	1	1	Ramanamanjato 2007
Lepidophyma_mayae	Xantusiidae	Scincoidea	Lepidosauria	DIU	2	0	0	Lee 2000
Xantusia_vigilis	Xantusiidae	Scincoidea	Lepidosauria	DIU	2	0	0	Stebbins 2003
Acrochordus_granulatus	Acrochordidae	Serpentes	Lepidosauria	NOC	1	1	1	O'Shea 1996
Anilius_scytale	Aniliidae	Serpentes	Lepidosauria	ARR	3	1	0	Schluter et al 2004
Boa_constrictor	Boidae	Serpentes	Lepidosauria	NOC	1	1	1	Lee 2000
Candoia_carinata	Boidae	Serpentes	Lepidosauria	NOC	1	1	1	O'Shea 1996
Charina_bottae	Boidae	Serpentes	Lepidosauria	CRE	4	1	0	Bartlett and Tennant 2000
Corallus_hortulanus	Boidae	Serpentes	Lepidosauria	NOC	1	1	1	Duellman 2005
Epicrates_striatus	Boidae	Serpentes	Lepidosauria	NOC	1	1	1	Schwartz and Henderson 1991
Eryx_johnii	Boidae	Serpentes	Lepidosauria	NOC	1	1	1	Whitaker 1978
Casarea_dussumieri	Bolyeriidae	Serpentes	Lepidosauria	NOC	1	1	1	Bullock 1986
Ahaetulla_nasuta	Colubridae	Serpentes	Lepidosauria	DIU	2	0	0	Whitaker and Captain 2004
Amastridium_veliferum	Colubridae	Serpentes	Lepidosauria	ARR	3	1	0	Lee 2000
Amphiesma_stolatum	Colubridae	Serpentes	Lepidosauria	DIU	2	0	0	Whitaker and Captain 2004
Arizona_elegans	Colubridae	Serpentes	Lepidosauria	NOC	1	1	1	Brennan and Holycross 2006
Atretium_schistosum	Colubridae	Serpentes	Lepidosauria	DIU	2	0	0	Whitaker and Captain 2004
Boiga_irregularis	Colubridae	Serpentes	Lepidosauria	NOC	1	1	1	Cogger 2000
Chilomeniscus_stramineus	Colubridae	Serpentes	Lepidosauria	NOC	1	1	1	Brennan and Holycross 2006
Chionactis_occipitalis	Colubridae	Serpentes	Lepidosauria	NOC	1	1	1	Brennan and Holycross 2006
Chrysopelea_ornata	Colubridae	Serpentes	Lepidosauria	DIU	2	0	0	Whitaker and Captain 2004
Clelia_clelia	Colubridae	Serpentes	Lepidosauria	ARR	3	1	0	Lee 2000
Coelognathus_radiata	Colubridae	Serpentes	Lepidosauria	DIU	2	0	0	Whitaker and Captain 2004
Coluber_constrictor	Colubridae	Serpentes	Lepidosauria	DIU	2	0	0	Brennan and Holycross 2006
Conophis_lineatus	Colubridae	Serpentes	Lepidosauria	DIU	2	0	0	Lee 2000
Crotaphopeltis_tornieri	Colubridae	Serpentes	Lepidosauria	NOC	1	1	1	Spawls et al. 2002
Dasypeltis_atra	Colubridae	Serpentes	Lepidosauria	NOC	1	1	1	Spawls et al. 2002
Dendrelaphis_tristis	Colubridae	Serpentes	Lepidosauria	DIU	2	0	0	Whitaker and Captain 2004
Diadophis_punctatus	Colubridae	Serpentes	Lepidosauria	DIU	2	0	0	Brennan and Holycross 2006
Dipsadoboa_unicolor	Colubridae	Serpentes	Lepidosauria	NOC	1	1	1	Spawls et al. 2002
Dipsas_catesbyi	Colubridae	Serpentes	Lepidosauria	NOC	1	1	1	Duellman 2005
Dispholidus_typus	Colubridae	Serpentes	Lepidosauria	DIU	2	0	0	Spawls et al. 2002
Drepanoides_anomalus	Colubridae	Serpentes	Lepidosauria	NOC	1	1	1	Duellman 2005
Drymarchon_corais	Colubridae	Serpentes	Lepidosauria	DIU	2	0	0	Lee 2000
Drymobius_rhombifer	Colubridae	Serpentes	Lepidosauria	DIU	2	0	0	Duellman 2005
Drymoluber_dichrous	Colubridae	Serpentes	Lepidosauria	DIU	2	0	0	Duellman 2005
Dryocalamus_nympha	Colubridae	Serpentes	Lepidosauria	NOC	1	1	1	Whitaker and Captain 2004
Pantherophis_guttatus	Colubridae	Serpentes	Lepidosauria	NOC	1	1	1	Conant and Collins 1998
Euprepiophis_mandarina	Colubridae	Serpentes	Lepidosauria	DIU	2	0	0	Whitaker and Captain 2004
Farancia_abacura	Colubridae	Serpentes	Lepidosauria	NOC	1	1	1	Defina and Kennedy 1983
Grayia_smithii	Colubridae	Serpentes	Lepidosauria	DIU	2	0	0	Spawls et al. 2002
Gyalopion_canum	Colubridae	Serpentes	Lepidosauria	NOC	1	1	1	Brennan and Holycross 2006
Hapsidophrys_smaragdina	Colubridae	Serpentes	Lepidosauria	DIU	2	0	0	Spawls et al. 2002
Helicops_angulatus	Colubridae	Serpentes	Lepidosauria	NOC	1	1	1	Duellman 2005
Heterodon_nasicus	Colubridae	Serpentes	Lepidosauria	DIU	2	0	0	Brennan and Holycross 2006
Hypsiglena_chlorophaea	Colubridae	Serpentes	Lepidosauria	NOC	1	1	1	Brennan and Holycross 2006
Imantodes_cenchoa	Colubridae	Serpentes	Lepidosauria	NOC	1	1	1	Lee 2000
Lampropeltis_pyromelana	Colubridae	Serpentes	Lepidosauria	DIU	2	0	0	Brennan and Holycross 2006
Leptodeira_septentrionalis	Colubridae	Serpentes	Lepidosauria	NOC	1	1	1	Lee 2000
Leptophis_ahaetulla	Colubridae	Serpentes	Lepidosauria	DIU	2	0	0	Lee 2000
Liophis_reginae	Colubridae	Serpentes	Lepidosauria	DIU	2	0	0	Duellman 2005
Lycodon_laoensis	Colubridae	Serpentes	Lepidosauria	NOC	1	1	1	Whitaker and Captain 2004
Dinodon_rufozonatum	Colubridae	Serpentes	Lepidosauria	NOC	1	1	1	Goris and Maeda 2004
Masticophis_flagellum	Colubridae	Serpentes	Lepidosauria	DIU	2	0	0	Brennan and Holycross 2006
Natriciteres_olivacea	Colubridae	Serpentes	Lepidosauria	DIU	2	0	0	Spawls et al. 2002
Nerodia_sipedon	Colubridae	Serpentes	Lepidosauria	ARR	3	1	0	Oldfield and Moriarty 1994
Oligodon_arnensis	Colubridae	Serpentes	Lepidosauria	NOC	1	1	1	Whitaker and Captain 2004
Orthriophis_taeniurus	Colubridae	Serpentes	Lepidosauria	ARR	3	1	0	Whitaker and Captain 2004
Oxybelis_aeneus	Colubridae	Serpentes	Lepidosauria	DIU	2	0	0	Lee 2000
Oxyrhopus_petola	Colubridae	Serpentes	Lepidosauria	NOC	1	1	1	Lee 2000
Philodryas_viridissima	Colubridae	Serpentes	Lepidosauria	DIU	2	0	0	Duellman 2005
Philothamnus_angolensis	Colubridae	Serpentes	Lepidosauria	DIU	2	0	0	Spawls et al. 2002
Phyllorhynchus_decurtatus	Colubridae	Serpentes	Lepidosauria	NOC	1	1	1	Brennan and Holycross 2006
Pituophis_catenifer	Colubridae	Serpentes	Lepidosauria	ARR	3	1	0	Brennan and Holycross 2006
Platyceps_ventromaculatus	Colubridae	Serpentes	Lepidosauria	DIU	2	0	0	Whitaker and Captain 2004
Psammodynastes_pulverulentus	Colubridae	Serpentes	Lepidosauria	ARR	3	1	0	Whitaker and Captain 2004
Psammophis_condanarus	Colubridae	Serpentes	Lepidosauria	DIU	2	0	0	Whitaker and Captain 2004
Pseudelaphe_flavirufa	Colubridae	Serpentes	Lepidosauria	NOC	1	1	1	Lee 2000
Pseudoxenodon_macrops	Colubridae	Serpentes	Lepidosauria	DIU	2	0	0	Whitaker and Captain 2004
Pseustes_sulphureus	Colubridae	Serpentes	Lepidosauria	DIU	2	0	0	Duellman 2005
Ptyas_mucosa	Colubridae	Serpentes	Lepidosauria	DIU	2	0	0	Whitaker and Captain 2004
Rhabdophis_subminiatus	Colubridae	Serpentes	Lepidosauria	DIU	2	0	0	Whitaker and Captain 2004
Rhadinophis_prasina	Colubridae	Serpentes	Lepidosauria	DIU	2	0	0	Whitaker and Captain 2004
Rhinocheilus_lecontei	Colubridae	Serpentes	Lepidosauria	NOC	1	1	1	Brennan and Holycross 2006
Scaphiodontophis_annulatus	Colubridae	Serpentes	Lepidosauria	DIU	2	0	0	Lee 2000
Scaphiophis_albopunctatus	Colubridae	Serpentes	Lepidosauria	DIU	2	0	0	Spawls et al. 2002
Senticolis_triaspis	Colubridae	Serpentes	Lepidosauria	ARR	3	1	0	Lee 2000, Brennan and Holycross 2006
Sibon_nebulatus	Colubridae	Serpentes	Lepidosauria	NOC	1	1	1	Lee 2000
Sibynophis_subpunctatus	Colubridae	Serpentes	Lepidosauria	ARR	3	1	0	Whitaker and Captain 2004
Siphlophis_cervinus	Colubridae	Serpentes	Lepidosauria	NOC	1	1	1	Duellman 2005
Sonora_semiannulata	Colubridae	Serpentes	Lepidosauria	ARR	3	1	0	Brennan and Holycross 2006
Stenorrhina_freminvillei	Colubridae	Serpentes	Lepidosauria	NOC	1	1	1	Lee 2000
Thamnophis_marcianus	Colubridae	Serpentes	Lepidosauria	ARR	3	1	0	Lee 2000
Thamnophis_proximus	Colubridae	Serpentes	Lepidosauria	ARR	3	1	0	Lee 2000
Thelotornis_capensis	Colubridae	Serpentes	Lepidosauria	DIU	2	0	0	Spawls et al. 2002
Thrasops_jacksonii	Colubridae	Serpentes	Lepidosauria	DIU	2	0	0	Spawls et al. 2002
Tropidodipsas_sartorii	Colubridae	Serpentes	Lepidosauria	NOC	1	1	1	Lee 2000
Xenochrophis_piscator	Colubridae	Serpentes	Lepidosauria	ARR	3	1	0	Whitaker and Captain 2004
Xenopholis_scalaris	Colubridae	Serpentes	Lepidosauria	NOC	1	1	1	Duellman 2005
Xenoxybelis_boulengeri	Colubridae	Serpentes	Lepidosauria	DIU	2	0	0	Duellman 2005
Acanthophis_antarcticus	Elapidae	Serpentes	Lepidosauria	NOC	1	1	1	Cogger 2000
Austrelaps_superbus	Elapidae	Serpentes	Lepidosauria	ARR	3	1	0	Cogger 2000
Bungarus_fasciatus	Elapidae	Serpentes	Lepidosauria	NOC	1	1	1	Whitaker and Captain 2004
Cacophis_squamulosus	Elapidae	Serpentes	Lepidosauria	NOC	1	1	1	Cogger 2000
Demansia_psammophis	Elapidae	Serpentes	Lepidosauria	DIU	2	0	0	Cogger 2000
Dendroaspis_polylepis	Elapidae	Serpentes	Lepidosauria	DIU	2	0	0	Spawls et al. 2002
Denisonia_devisi	Elapidae	Serpentes	Lepidosauria	NOC	1	1	1	Cogger 2000
Drysdalia_coronoides	Elapidae	Serpentes	Lepidosauria	NOC	1	1	1	Cogger 2000
Echiopsis_atriceps	Elapidae	Serpentes	Lepidosauria	NOC	1	1	1	Cogger 2000
Elapsoidea_nigra	Elapidae	Serpentes	Lepidosauria	NOC	1	1	1	Spawls et al. 2002
Enhydrina_schistosa	Elapidae	Serpentes	Lepidosauria	ARR	3	1	0	Whitaker and Captain 2004
Furina_diadema	Elapidae	Serpentes	Lepidosauria	NOC	1	1	1	Cogger 2000
Hemiaspis_signata	Elapidae	Serpentes	Lepidosauria	ARR	3	1	0	Cogger 2000
Hoplocephalus_bitorquatus	Elapidae	Serpentes	Lepidosauria	NOC	1	1	1	Cogger 2000
Hydrophis_ornatus	Elapidae	Serpentes	Lepidosauria	NOC	1	1	1	Whitaker and Captain 2004
Micrurus_fulvius	Elapidae	Serpentes	Lepidosauria	DIU	2	0	0	Conant and Collins 1998
Naja_naja	Elapidae	Serpentes	Lepidosauria	ARR	3	1	0	Whitaker and Captain 2004
Notechis_scutatus	Elapidae	Serpentes	Lepidosauria	ARR	3	1	0	Cogger 2000
Oxyuranus_scutellatus	Elapidae	Serpentes	Lepidosauria	ARR	3	1	0	Cogger 2000
Pseudechis_australis	Elapidae	Serpentes	Lepidosauria	ARR	3	1	0	Cogger 2000
Pseudonaja_textilis	Elapidae	Serpentes	Lepidosauria	DIU	2	0	0	Cogger 2000
Rhinoplocephalus_bicolor	Elapidae	Serpentes	Lepidosauria	NOC	1	1	1	Cogger 2000
Simoselaps_calonotus	Elapidae	Serpentes	Lepidosauria	NOC	1	1	1	Cogger 2000
Sinomicrurus_macclellandi	Elapidae	Serpentes	Lepidosauria	NOC	1	1	1	Whitaker and Captain 2004
Suta_spectabilis	Elapidae	Serpentes	Lepidosauria	NOC	1	1	1	Cogger 2000
Tropidechis_carinatus	Elapidae	Serpentes	Lepidosauria	NOC	1	1	1	Cogger 2000
Cantoria_violacea	Homalopsidae	Serpentes	Lepidosauria	NOC	1	1	1	Whitaker and Captain 2004
Cerberus_rynchops	Homalopsidae	Serpentes	Lepidosauria	NOC	1	1	1	Whitaker 1978
Enhydris_enhydris	Homalopsidae	Serpentes	Lepidosauria	DIU	2	0	0	Whitaker and Captain 2004
Fordonia_leucobalia	Homalopsidae	Serpentes	Lepidosauria	NOC	1	1	1	Cogger 2000
Gerarda_prevostiana	Homalopsidae	Serpentes	Lepidosauria	NOC	1	1	1	Whitaker and Captain 2004
Amblyodipsas_polylepis	Lamprophiidae	Serpentes	Lepidosauria	NOC	1	1	1	Spawls et al. 2002
Aparallactus_capensis	Lamprophiidae	Serpentes	Lepidosauria	NOC	1	1	1	Spawls et al. 2002
Atractaspis_microlepidota	Lamprophiidae	Serpentes	Lepidosauria	NOC	1	1	1	Spawls et al. 2002
Bothrophthalmus_lineatus	Lamprophiidae	Serpentes	Lepidosauria	NOC	1	1	1	Spawls et al. 2002
Buhoma_procterae	Lamprophiidae	Serpentes	Lepidosauria	DIU	2	0	0	Spawls et al. 2002
Duberria_lutrix	Lamprophiidae	Serpentes	Lepidosauria	DIU	2	0	0	Spawls et al. 2002
Gonionotophis_brussauxi	Lamprophiidae	Serpentes	Lepidosauria	NOC	1	1	1	Spawls et al. 2002
Hemirhagerrhis_kelleri	Lamprophiidae	Serpentes	Lepidosauria	DIU	2	0	0	Spawls et al. 2002
Hormonotus_modestus	Lamprophiidae	Serpentes	Lepidosauria	NOC	1	1	1	Spawls et al. 2002
Lamprophis_fuliginosus	Lamprophiidae	Serpentes	Lepidosauria	NOC	1	1	1	Spawls et al. 2002
Lycophidion_capense	Lamprophiidae	Serpentes	Lepidosauria	NOC	1	1	1	Spawls et al. 2002
Mehelya_capensis	Lamprophiidae	Serpentes	Lepidosauria	NOC	1	1	1	Spawls et al. 2002
Micrelaps_bicoloratus	Lamprophiidae	Serpentes	Lepidosauria	NOC	1	1	1	Spawls et al. 2002
Polemon_collaris	Lamprophiidae	Serpentes	Lepidosauria	NOC	1	1	1	Spawls et al. 2002
Prosymna_meleagris	Lamprophiidae	Serpentes	Lepidosauria	NOC	1	1	1	Spawls et al. 2002
Psammophis_angolensis	Lamprophiidae	Serpentes	Lepidosauria	DIU	2	0	0	Spawls et al. 2002
Psammophylax_tritaeniatus	Lamprophiidae	Serpentes	Lepidosauria	DIU	2	0	0	Spawls et al. 2002
Rhamphiophis_oxyrhynchus	Lamprophiidae	Serpentes	Lepidosauria	DIU	2	0	0	Spawls et al. 2002
Leptotyphlops_humilis	Leptotphlopidae	Serpentes	Lepidosauria	NOC	1	1	1	Conant and Collins 1998
Leptotyphlops_goudotii	Leptotyphlopidae	Serpentes	Lepidosauria	NOC	1	1	1	Lee 2000
Loxocemus_bicolor	Loxocemidae	Serpentes	Lepidosauria	NOC	1	1	1	Savage 2002
Pareas_macularius	Pareatidae	Serpentes	Lepidosauria	NOC	1	1	1	Whitaker and Captain 2004
Aspidites_melanocephalus	Pythonidae	Serpentes	Lepidosauria	NOC	1	1	1	Cogger 2000
Morelia_viridis	Pythonidae	Serpentes	Lepidosauria	NOC	1	1	1	Cogger 1992
Liasis_fuscus	Pythonidae	Serpentes	Lepidosauria	NOC	1	1	1	Cogger 2000
Python_molurus	Pythonidae	Serpentes	Lepidosauria	NOC	1	1	1	Whitaker and Captain 2004
Tropidophis_haetianus	Tropidophiidae	Serpentes	Lepidosauria	NOC	1	1	1	Schwartz and Henderson 1991
Typhlops_angolensis	Typhlopidae	Serpentes	Lepidosauria	NOC	1	1	1	Spawls et al 2006
Uropeltis_liura	Uropeltidae	Serpentes	Lepidosauria	NOC	1	1	1	Whitaker and Captain 2004
Agkistrodon_contortrix	Viperidae	Serpentes	Lepidosauria	ARR	3	1	0	Conant and Collins 1998
Atheris_squamigera	Viperidae	Serpentes	Lepidosauria	NOC	1	1	1	Spawls et al. 2002
Bitis_arietans	Viperidae	Serpentes	Lepidosauria	NOC	1	1	1	Spawls et al. 2002
Bothriechis_schlegelii	Viperidae	Serpentes	Lepidosauria	NOC	1	1	1	Lee 2000
Causus_rhombeatus	Viperidae	Serpentes	Lepidosauria	ARR	3	1	0	Spawls et al. 2002
Crotalus_durissus	Viperidae	Serpentes	Lepidosauria	ARR	3	1	0	Lee 2000
Daboia_russelii	Viperidae	Serpentes	Lepidosauria	NOC	1	1	1	Whitaker and Captain 2004
Echis_carinatus	Viperidae	Serpentes	Lepidosauria	NOC	1	1	1	Whitaker and Captain 2004
Hypnale_hypnale	Viperidae	Serpentes	Lepidosauria	NOC	1	1	1	Whitaker and Captain 2004
Macrovipera_lebetina	Viperidae	Serpentes	Lepidosauria	ARR	3	1	0	Whitaker and Captain 2004
Ovophis_monticola	Viperidae	Serpentes	Lepidosauria	NOC	1	1	1	Whitaker and Captain 2004
Porthidium_nasutum	Viperidae	Serpentes	Lepidosauria	NOC	1	1	1	Lee 2000
Protobothrops_jerdonii	Viperidae	Serpentes	Lepidosauria	NOC	1	1	1	Whitaker and Captain 2004
Trimeresurus_gramineus	Viperidae	Serpentes	Lepidosauria	NOC	1	1	1	Whitaker and Captain 2004
Achalinus_rufescens	Xenodermatidae	Serpentes	Lepidosauria	NOC	1	1	1	Goris and Maeda 2004
Xenopeltis_unicolor	Xenopeltidae	Serpentes	Lepidosauria	NOC	1	1	1	Martins and Rosa 2012
Chelodina_longicollis	Chelidae	Pleurodira	Testudines	DIU	2	0	0	Graham et al 1996
Pelomedusa_subrufa	Pelomedusidae	Pleurodira	Testudines	DIU	2	0	0	Luiselli 2009
Podocnemis_expansa	Podocnemidae	Pleurodira	Testudines	DIU	2	0	0	Mittermeier 1975
Carettochelys_insculpta	Carretochelyidae	Cryptodira	Testudines	ARR	3	1	0	Davies 2005
Chelonia_mydas	Cheloniidae	Cryptodira	Testudines	ARR	3	1	0	Seminoff and Jones 2006
Chelydra_serpentina	Chelydridae	Cryptodira	Testudines	CRE	4	1	0	Smith and Iverson 2004
Dermatemys_mawii	Dermatemydidae	Cryptodira	Testudines	NOC	1	1	1	Lee 2000
Dermochelys_coriacea	Dermochelyidae	Cryptodira	Testudines	ARR	3	1	0	Eckert et al 1986
Emydoidea_blandingii	Emydidae	Cryptodira	Testudines	ARR	3	1	0	Harding 2000
Geoemyda_spengleri	Geoemydidae	Cryptodira	Testudines	DIU	2	0	0	Buskirk 1993
Rhinoclemmys_funerea	Geoemydidae	Cryptodira	Testudines	NOC	1	1	1	Savage 2002
Sternotherus_odoratus	Kinosternidae	Cryptodira	Testudines	CRE	4	1	0	Smith and Iverson 2004
Platysternon_megacephalum	Platysternidae	Cryptodira	Testudines	NOC	1	1	1	Pipatsawasdikul et al 2010
Gopherus_agassizii	Testudinidae	Cryptodira	Testudines	DIU	2	0	0	Peterson et al 1996
Testudo_kleinmanni	Testudinidae	Cryptodira	Testudines	DIU	2	0	0	Geffen and Mendelssohn 1989
Trionyx_triunguis	Trionychidae	Cryptodira	Testudines	NOC	1	1	1	Luiselli 2009
Alligator_mississippiensis	Alligatoridae	Crocodilia	Crocodylia	NOC	1	1	1	Schwab and Brooks 2002
Aix_sponsa	Anatidae	Anseriformes	Aves	DIU	2	0	0	Gavrilov 2014
Anas_platyrhynchos	Anatidae	Anseriformes	Aves	DIU	2	0	0	Gavrilov 2014
Anser_anser	Anatidae	Anseriformes	Aves	DIU	2	0	0	Knowlton et al. 1909
Aythya_affinis	Anatidae	Anseriformes	Aves	DIU	2	0	0	La 2012
Clangula_hyemalis	Anatidae	Anseriformes	Aves	DIU	2	0	0	La 2012
Cygnus_olor	Anatidae	Anseriformes	Aves	DIU	2	0	0	Brown et al 1982
Dendrocygna_autumnalis	Anatidae	Anseriformes	Aves	ARR	3	1	0	Knowlton et al. 1909
Dendrocygna_bicolor	Anatidae	Anseriformes	Aves	DIU	2	0	0	Brown et al 1982
Tadorna_ferruginea	Anatidae	Anseriformes	Aves	DIU	2	0	0	Brown et al 1982
Chauna_torquata	Anhimidae	Anseriformes	Aves	DIU	2	0	0	del Hoyo et al 1992
Apus_apus	Apodidae	Apodiformes	Aves	DIU	2	0	0	Buurma 2000
Chaetura_pelagica	Apodidae	Apodiformes	Aves	DIU	2	0	0	Gilliard 1958
Cypsiurus_parvus	Apodidae	Apodiformes	Aves	DIU	2	0	0	Fry et al 1988
Streptoprocne_zonaris	Apodidae	Apodiformes	Aves	DIU	2	0	0	Gilliard 1958
Tachymarptis_melba	Apodidae	Apodiformes	Aves	DIU	2	0	0	Fry et al 1988
Aglaiocercus_coelestis	Trochilidae	Apodiformes	Aves	DIU	2	0	0	Gilliard 1958
Amazilia_tobaci	Trochilidae	Apodiformes	Aves	DIU	2	0	0	Gilliard 1958
Amazilia_yucatanensis	Trochilidae	Apodiformes	Aves	DIU	2	0	0	Gilliard 1958
Archilochus_alexandri	Trochilidae	Apodiformes	Aves	DIU	2	0	0	Gilliard 1958
Calypte_anna	Trochilidae	Apodiformes	Aves	DIU	2	0	0	Schleucher 2004
Calypte_costae	Trochilidae	Apodiformes	Aves	DIU	2	0	0	Schleucher 2004
Colibri_thalassinus	Trochilidae	Apodiformes	Aves	DIU	2	0	0	Schleucher 2004
Cynanthus_latirostris	Trochilidae	Apodiformes	Aves	DIU	2	0	0	Gilliard 1958
Ensifera_ensifera	Trochilidae	Apodiformes	Aves	DIU	2	0	0	Gilliard 1958
Eugenes_fulgens	Trochilidae	Apodiformes	Aves	DIU	2	0	0	Gilliard 1958
Eupetomena_macroura	Trochilidae	Apodiformes	Aves	DIU	2	0	0	Schleucher 2004
Lampornis_amethystinus	Trochilidae	Apodiformes	Aves	DIU	2	0	0	Gilliard 1958
Lampornis_clemenciae	Trochilidae	Apodiformes	Aves	DIU	2	0	0	Gilliard 1958
Patagona_gigas	Trochilidae	Apodiformes	Aves	DIU	2	0	0	Gilliard 1958
Phaethornis_longuemareus	Trochilidae	Apodiformes	Aves	DIU	2	0	0	Schleucher 2004
Phaethornis_superciliosus	Trochilidae	Apodiformes	Aves	DIU	2	0	0	Gilliard 1958
Selasphorus_rufus	Trochilidae	Apodiformes	Aves	DIU	2	0	0	Schleucher 2004
Selasphorus_sasin	Trochilidae	Apodiformes	Aves	DIU	2	0	0	Gilliard 1958
Stellula_calliope	Trochilidae	Apodiformes	Aves	DIU	2	0	0	Schleucher 2004
Threnetes_ruckeri	Trochilidae	Apodiformes	Aves	DIU	2	0	0	Schleucher 2004
Apteryx_australis	Apterygidae	Apterygiformses	Aves	NOC	1	1	1	del Hoyo et al 1992
Aegotheles_cristatus	Aegothelidae	Caprimulgiformes	Aves	NOC	1	1	1	Brigham et al 1998
Caprimulgus_vociferus	Caprimulgidae	Caprimulgiformes	Aves	NOC	1	1	1	La 2012
Chordeiles_acutipennis	Caprimulgidae	Caprimulgiformes	Aves	NOC	1	1	1	La 2012
Chordeiles_minor	Caprimulgidae	Caprimulgiformes	Aves	NOC	1	1	1	Shields and Bildstein 1979
Nyctidromus_albicollis	Caprimulgidae	Caprimulgiformes	Aves	NOC	1	1	1	Rojas et al 2004
Phalaenoptilus_nuttallii	Caprimulgidae	Caprimulgiformes	Aves	NOC	1	1	1	Brigham and Barclay 1992
Podargus_strigoides	Podargidae	Caprimulgiformes	Aves	NOC	1	1	1	Kortner et al 2001
Steatornis_caripensis	Steatornithidae	Caprimulgiformes	Aves	NOC	1	1	1	Rojas et al 2004
Casuarius_casuarius	Casuariidae	Casuariiformes	Aves	DIU	2	0	0	Moore 2007
Aethia_pusilla	Alcidae	Charadriiformes	Aves	DIU	2	0	0	La 2012
Synthliboramphus_hypoleucus	Alcidae	Charadriiformes	Aves	NOC	1	1	1	La 2012
Burhinus_oedicnemus	Burhinidae	Charadriiformes	Aves	NOC	1	1	1	Urban et al 1986
Charadrius_marginatus	Charadriidae	Charadriiformes	Aves	ARR	3	1	0	Stuart and Stuart 1999
Eudromias_morinellus	Charadriidae	Charadriiformes	Aves	NOC	1	1	1	Stuart and Stuart 1999
Vanellus_miles	Charadriidae	Charadriiformes	Aves	ARR	3	1	0	Gilliard 1958
Dromas_ardeola	Dromadidae	Charadriiformes	Aves	NOC	1	1	1	Urban et al 1986
Glareola_pratincola	Glareolidae	Charadriiformes	Aves	CRE	4	1	0	Urban et al 1986
Jacana_jacana	Jacanidae	Charadriiformes	Aves	DIU	2	0	0	Scarton et al 2009
Anous_minutus	Laridae	Charadriiformes	Aves	DIU	2	0	0	La 2012
Creagrus_furcatus	Laridae	Charadriiformes	Aves	NOC	1	1	1	Wikelski et al 2006
Larus_canus	Laridae	Charadriiformes	Aves	DIU	2	0	0	Gavrilov 2014
Xema_sabini	Laridae	Charadriiformes	Aves	DIU	2	0	0	Urban et al 1986
Pluvianus_aegyptius	Pluvianidae	Charadriiformes	Aves	DIU	2	0	0	Gilliard 1958
Haematopus_bachmani	Recurvirostridae	Charadriiformes	Aves	DIU	2	0	0	La 2012
Himantopus_himantopus	Recurvirostridae	Charadriiformes	Aves	DIU	2	0	0	Urban et al 1986
Rynchops_niger	Rynchopidae	Charadriiformes	Aves	NOC	1	1	1	Rojas et al 1997
Actitis_macularius	Scolopacidae	Charadriiformes	Aves	DIU	2	0	0	La 2012
Calidris_himantopus	Scolopacidae	Charadriiformes	Aves	DIU	2	0	0	La 2012
Phalaropus_lobatus	Scolopacidae	Charadriiformes	Aves	DIU	2	0	0	La 2012
Scolopax_minor	Scolopacidae	Charadriiformes	Aves	CRE	4	1	0	La 2012
Sterna_caspia	Sternidae	Charadriiformes	Aves	DIU	2	0	0	Urban et al 1986
Mycteria_americana	Ciconiidae	Ciconiiformes	Aves	ARR	3	1	0	Bryan et al 2001
Phoenicopterus_chilensis	Phoenicopteridae	Ciconiiformes	Aves	NOC	1	1	1	del Hoyo et al 1992a
Colius_striatus	Coliidae	Coliiformes	Aves	DIU	2	0	0	McKechnie and Lovegrove 2001
Columba_guinea	Columbidae	Columbiformes	Aves	DIU	2	0	0	Urban et al 1986
Columba_livia	Columbidae	Columbiformes	Aves	DIU	2	0	0	Roth et al 2006
Drepanoptila_holosericea	Columbidae	Columbiformes	Aves	DIU	2	0	0	Schleucher 2004
Geopelia_cuneata	Columbidae	Columbiformes	Aves	DIU	2	0	0	Schleucher 2004
Oena_capensis	Columbidae	Columbiformes	Aves	DIU	2	0	0	Schleucher 2004
Ptilinopus_magnificus	Columbidae	Columbiformes	Aves	DIU	2	0	0	Barruel 1973
Ptilinopus_superbus	Columbidae	Columbiformes	Aves	DIU	2	0	0	Barruel 1973
Stigmatopelia_senegalensis	Columbidae	Columbiformes	Aves	DIU	2	0	0	Urban et al 1986
Streptopelia_capicola	Columbidae	Columbiformes	Aves	DIU	2	0	0	Roth et al 2006
Streptopelia_decaocto	Columbidae	Columbiformes	Aves	DIU	2	0	0	La 2012
Streptopelia_turtur	Columbidae	Columbiformes	Aves	DIU	2	0	0	Urban et al 1986
Treron_vernans	Columbidae	Columbiformes	Aves	DIU	2	0	0	Barruel 1973
Treron_waalia	Columbidae	Columbiformes	Aves	DIU	2	0	0	Urban et al 1986
Turtur_chalcospilos	Columbidae	Columbiformes	Aves	DIU	2	0	0	Urban et al 1986
Zenaida_asiatica	Columbidae	Columbiformes	Aves	DIU	2	0	0	Roth et al 2006
Pterocles_bicinctus	Pteroclididae	Columbiformes	Aves	DIU	2	0	0	Van Niekerk 2005
Pterocles_namaqua	Pteroclididae	Columbiformes	Aves	DIU	2	0	0	Urban et al 1986
Brachypteracias_leptosomus	Brachypteraciidae	Coraciiformes	Aves	DIU	2	0	0	Thorstrom and Lind 1999
Buceros_rhinoceros	Bucerotidae	Coraciiformes	Aves	DIU	2	0	0	Gilliard 1958
Coracias_caudatus	Coraciidae	Coraciiformes	Aves	DIU	2	0	0	Gilliard 1958
Merops_viridis	Meropidae	Coraciiformes	Aves	DIU	2	0	0	DeCandido et al 2010
Momotus_momota	Momotidae	Coraciiformes	Aves	DIU	2	0	0	Skutch 1983
Upupa_epops	Upupidae	Coraciiformes	Aves	DIU	2	0	0	Carrascal et al 2008
Coccyzus_americanus	Cuculidae	Cuculiformes	Aves	DIU	2	0	0	La 2012
Chrysococcyx_cupreus	Cuculidae	Cuculiformes	Aves	DIU	2	0	0	Barruel 1973
Chrysococcyx_klaas	Cuculidae	Cuculiformes	Aves	DIU	2	0	0	Barruel 1973
Centropus_senegalensis	Cuculidae	Cuculiiformes	Aves	DIU	2	0	0	Fry et al 1988
Coua_cristata	Cuculidae	Cuculiiformes	Aves	DIU	2	0	0	Heymann and Smith 1999
Crotophaga_ani	Cuculidae	Cuculiiformes	Aves	DIU	2	0	0	Souza 1995
Cuculus_canorus	Cuculidae	Cuculiiformes	Aves	DIU	2	0	0	Cramp 1985
Guira_guira	Cuculidae	Cuculiiformes	Aves	DIU	2	0	0	Souza 1995
Tauraco_macrorhynchus	Musophagidae	Cuculiiformes	Aves	DIU	2	0	0	Gautier-Hion and Michaloud 1989
Eurypyga_helias	Eurypygidae	Eurypygiformes	Aves	DIU	2	0	0	Thomas and Strahl 1990
Accipiter_gentilis	Accipitridae	Falconiformes	Aves	DIU	2	0	0	Moller 1987
Aquila_verreauxii	Accipitridae	Falconiformes	Aves	DIU	2	0	0	Brown et al 1982
Buteo_brachyurus	Accipitridae	Falconiformes	Aves	DIU	2	0	0	La 2012
Buteo_lagopus	Accipitridae	Falconiformes	Aves	DIU	2	0	0	La 2012
Buteo_rufofuscus	Accipitridae	Falconiformes	Aves	DIU	2	0	0	Brown et al 1982
Circaetus_gallicus	Accipitridae	Falconiformes	Aves	DIU	2	0	0	Gilliard 1958
Circus_aeruginosus	Accipitridae	Falconiformes	Aves	DIU	2	0	0	Brown et al 1982
Circus_cyaneus	Accipitridae	Falconiformes	Aves	CRE	4	1	0	Gilliard 1958
Gyps_fulvus	Accipitridae	Falconiformes	Aves	DIU	2	0	0	Gilliard 1958
Necrosyrtes_monachus	Accipitridae	Falconiformes	Aves	DIU	2	0	0	Gilliard 1958
Pernis_apivorus	Accipitridae	Falconiformes	Aves	NOC	1	1	1	Barruel 1973
Polemaetus_bellicosus	Accipitridae	Falconiformes	Aves	DIU	2	0	0	Brown et al 1982
Terathopius_ecaudatus	Accipitridae	Falconiformes	Aves	DIU	2	0	0	Gilliard 1958
Cathartes_aura	Cathartidae	Falconiformes	Aves	DIU	2	0	0	del Hoyo et al 1994
Coragyps_atratus	Cathartidae	Falconiformes	Aves	DIU	2	0	0	Hiraldo et al 1991
Caracara_plancus	Falconidae	Falconiformes	Aves	DIU	2	0	0	Albuquerque et al 1986
Falco_chicquera	Falconidae	Falconiformes	Aves	DIU	2	0	0	Brown et al 1982
Falco_columbarius	Falconidae	Falconiformes	Aves	DIU	2	0	0	Fidler et al 2004
Falco_concolor	Falconidae	Falconiformes	Aves	DIU	2	0	0	Brown et al 1982
Falco_mexicanus	Falconidae	Falconiformes	Aves	DIU	2	0	0	Gilliard 1958
Falco_naumanni	Falconidae	Falconiformes	Aves	DIU	2	0	0	Brown et al 1982
Falco_peregrinus	Falconidae	Falconiformes	Aves	DIU	2	0	0	Fidler et al 2004
Falco_rufigularis	Falconidae	Falconiformes	Aves	DIU	2	0	0	Eduardo et al 2007
Falco_rusticolus	Falconidae	Falconiformes	Aves	DIU	2	0	0	La 2012
Falco_tinnunculus	Falconidae	Falconiformes	Aves	DIU	2	0	0	Rattenborg and Lima 2000
Herpetotheres_cachinnans	Falconidae	Falconiformes	Aves	DIU	2	0	0	Rojas-Ramirez and Tauber 1970
Micrastur_semitorquatus	Falconidae	Falconiformes	Aves	DIU	2	0	0	Gilliard 1958
Microhierax_erythrogenys	Falconidae	Falconiformes	Aves	DIU	2	0	0	Gilliard 1958
Polihierax_semitorquatus	Falconidae	Falconiformes	Aves	DIU	2	0	0	Brown et al 1982
Spiziapteryx_circumcincta	Falconidae	Falconiformes	Aves	DIU	2	0	0	Gilliard 1958
Pandion_haliaetus	Pandionidae	Falconiformes	Aves	DIU	2	0	0	Cramp and Simmons 1980
Sagittarius_serpentarius	Sagittariidae	Falconiformes	Aves	DIU	2	0	0	del Hoyo et al 1994
Nothocrax_urumutum	Cracidae	Galliformes	Aves	NOC	1	1	1	Knowlton et al. 1909
Ortalis_vetula	Cracidae	Galliformes	Aves	DIU	2	0	0	La 2012
Alectura_lathami	Megapodiidae	Galliformes	Aves	DIU	2	0	0	del Hoyo et al 1994
Leipoa_ocellata	Megapodiidae	Galliformes	Aves	DIU	2	0	0	Gilliard 1958
Acryllium_vulturinum	Numididae	Galliformes	Aves	DIU	2	0	0	Urban et al 1986
Guttera_plumifera	Numididae	Galliformes	Aves	DIU	2	0	0	Urban et al 1986
Colinus_virginianus	Odontophoridae	Galliformes	Aves	DIU	2	0	0	Roth et al 2006
Opisthocomus_hoazin	Opisthocomidae	Galliformes	Aves	CRE	4	1	0	del Hoyo et al 1996
Afropavo_congensis	Phasianidae	Galliformes	Aves	DIU	2	0	0	Gilliard 1958
Alectoris_barbara	Phasianidae	Galliformes	Aves	CRE	4	1	0	Urban et al 1986
Bonasa_umbellus	Phasianidae	Galliformes	Aves	DIU	2	0	0	La 2012
Centrocercus_urophasianus	Phasianidae	Galliformes	Aves	DIU	2	0	0	La 2012
Coturnix_japonica	Phasianidae	Galliformes	Aves	DIU	2	0	0	Deregnaucourt et al 2012
Gallus_gallus	Phasianidae	Galliformes	Aves	DIU	2	0	0	Roth et al 2006
Lagopus_lagopus	Phasianidae	Galliformes	Aves	DIU	2	0	0	Gavrilov 2014
Meleagris_gallopavo	Phasianidae	Galliformes	Aves	DIU	2	0	0	Roth et al 2006
Perdix_perdix	Phasianidae	Galliformes	Aves	DIU	2	0	0	Gavrilov 2014
Phasianus_colchicus	Phasianidae	Galliformes	Aves	DIU	2	0	0	La 2012
Tetrao_urogallus	Phasianidae	Galliformes	Aves	DIU	2	0	0	Gavrilov 2014
Gavia_immer	Gaviidae	Gaviiformes	Aves	DIU	2	0	0	Cramp and Simmons 1977
Aramus_guarauna	Aramidae	Gruiformes	Aves	ARR	3	1	0	del Hoyo et al 1996
Cariama_cristata	Cariamidae	Gruiformes	Aves	DIU	2	0	0	del Hoyo et al 1996
Balearica_regulorum	Gruidae	Gruiformes	Aves	DIU	2	0	0	Urban et al 1986
Grus_canadensis	Gruidae	Gruiformes	Aves	DIU	2	0	0	del Hoyo et al 1996
Mesitornis_unicolor	Mesitornithidae	Gruiformes	Aves	DIU	2	0	0	del Hoyo et al 1996
Monias_benschi	Mesitornithidae	Gruiformes	Aves	DIU	2	0	0	del Hoyo et al 1996
Psophia_leucoptera	Psophiidae	Gruiformes	Aves	DIU	2	0	0	Seddon et al 2002
Fulica_atra	Rallidae	Gruiformes	Aves	DIU	2	0	0	Gavrilov 2014
Rallus_elegans	Rallidae	Gruiformes	Aves	DIU	2	0	0	La 2012
Rhynochetos_jubatus	Rhynochetidae	Gruiformes	Aves	NOC	1	1	1	Gilliard 1958
Turnix_sylvaticus	Turnicidae	Gruiformes	Aves	DIU	2	0	0	Urban et al 1986
Smicrornis_brevirostris	Acanthizidae	Passeriformes	Aves	DIU	2	0	0	Eyre et al 2009
Acrocephalus_arundinaceus	Acrocephalidae	Passeriformes	Aves	DIU	2	0	0	Brooke 1977
Acrocephalus_palustris	Acrocephalidae	Passeriformes	Aves	DIU	2	0	0	Barruel 1973
Acrocephalus_schoenobaenus	Acrocephalidae	Passeriformes	Aves	DIU	2	0	0	Brooke 1977
Acrocephalus_scirpaceus	Acrocephalidae	Passeriformes	Aves	DIU	2	0	0	Brooke 1977
Hippolais_icterina	Acrocephalidae	Passeriformes	Aves	DIU	2	0	0	Brooke 1977
Hippolais_polyglotta	Acrocephalidae	Passeriformes	Aves	DIU	2	0	0	Brooke 1977
Aegithalos_caudatus	Aegithalidae	Passeriformes	Aves	DIU	2	0	0	Gavrilov 2014
Aegithina_tiphia	Aegithinidae	Passeriformes	Aves	DIU	2	0	0	Kotagama et al 2006
Alauda_arvensis	Alaudidae	Passeriformes	Aves	DIU	2	0	0	Cramp 1988
Calandrella_brachydactyla	Alaudidae	Passeriformes	Aves	DIU	2	0	0	Barruel 1973
Eremophila_alpestris	Alaudidae	Passeriformes	Aves	DIU	2	0	0	Barruel 1973
Lullula_arborea	Alaudidae	Passeriformes	Aves	DIU	2	0	0	Barruel 1973
Artamus_cyanopterus	Artamidae	Passeriformes	Aves	DIU	2	0	0	Maddocks and Geiser 2007
Artamus_leucorynchus	Artamidae	Passeriformes	Aves	DIU	2	0	0	Maddocks and Geiser 2007
Strepera_graculina	Artamidae	Passeriformes	Aves	DIU	2	0	0	Bass 1996
Bombycilla_cedrorum	Bombycillidae	Passeriformes	Aves	DIU	2	0	0	Deslauriers & Francis 1991
Bombycilla_garrulus	Bombycillidae	Passeriformes	Aves	DIU	2	0	0	Cramp 1988
Bycanistes_brevis	Bucerotidae	Passeriformes	Aves	DIU	2	0	0	Fry et al 1993
Buphagus_africanus	Buphagidae	Passeriformes	Aves	DIU	2	0	0	Fry et al 2000
Calcarius_lapponicus	Calcariidae	Passeriformes	Aves	DIU	2	0	0	La 2012
Calcarius_ornatus	Calcariidae	Passeriformes	Aves	DIU	2	0	0	La 2012
Plectrophenax_nivalis	Calcariidae	Passeriformes	Aves	DIU	2	0	0	La 2012
Philesturnus_carunculatus	Callaeidae	Passeriformes	Aves	DIU	2	0	0	Pierre 2001
Coracina_lineata	Campephagidae	Passeriformes	Aves	DIU	2	0	0	McFarland 1998
Coracina_novaehollandiae	Campephagidae	Passeriformes	Aves	DIU	2	0	0	McFarland 1998
Lalage_leucomela	Campephagidae	Passeriformes	Aves	DIU	2	0	0	McFarland 1998
Pericrocotus_ethologus	Campephagidae	Passeriformes	Aves	DIU	2	0	0	Timmins and Vongkhamheng 1996
Cardinalis_cardinalis	Cardinalidae	Passeriformes	Aves	DIU	2	0	0	Shuman et al 1992
Passerina_caerulea	Cardinalidae	Passeriformes	Aves	DIU	2	0	0	Gauthreaux 1972
Passerina_ciris	Cardinalidae	Passeriformes	Aves	DIU	2	0	0	Gauthreaux 1972
Passerina_cyanea	Cardinalidae	Passeriformes	Aves	DIU	2	0	0	Gauthreaux 1972
Pheucticus_ludovicianus	Cardinalidae	Passeriformes	Aves	DIU	2	0	0	Brooke 1977
Piranga_olivacea	Cardinalidae	Passeriformes	Aves	DIU	2	0	0	Gauthreaux 1972
Piranga_rubra	Cardinalidae	Passeriformes	Aves	DIU	2	0	0	Gauthreaux 1972
Certhia_brachydactyla	Certhidae	Passeriformes	Aves	DIU	2	0	0	Fry et al 2000
Certhia_americana	Certhiidae	Passeriformes	Aves	DIU	2	0	0	Barruel 1973
Certhia_familiaris	Certhiidae	Passeriformes	Aves	DIU	2	0	0	Cramp 1994
Chloropsis_cochinchinensis	Chloropseidae	Passeriformes	Aves	DIU	2	0	0	Hardy 2003
Cinclus_cinclus	Cinclidae	Passeriformes	Aves	DIU	2	0	0	Cramp 1988
Climacteris_picumnus	Climacteridae	Passeriformes	Aves	DIU	2	0	0	Jay 1999
Cormobates_leucophaea	Climacteridae	Passeriformes	Aves	DIU	2	0	0	McFarland 1998
Conopophaga_ardesiaca	Conopophagidae	Passeriformes	Aves	DIU	2	0	0	del Hoyo et al 2003
Corcorax_melanorhamphos	Corcoracidae	Passeriformes	Aves	DIU	2	0	0	Rowley 1978
Struthidea_cinerea	Corcoracidae	Passeriformes	Aves	DIU	2	0	0	McFarland 1998
Corvus_albus	Corvidae	Passeriformes	Aves	DIU	2	0	0	Fry et al 2000
Corvus_corax	Corvidae	Passeriformes	Aves	DIU	2	0	0	Fry et al 2000
Corvus_corone	Corvidae	Passeriformes	Aves	DIU	2	0	0	Cramp and Perrins 1994a
Corvus_coronoides	Corvidae	Passeriformes	Aves	DIU	2	0	0	Goodwin 1986
Corvus_orru	Corvidae	Passeriformes	Aves	DIU	2	0	0	Goodwin 1986
Cyanocitta_cristata	Corvidae	Passeriformes	Aves	DIU	2	0	0	Turner 1965
Ptilostomus_afer	Corvidae	Passeriformes	Aves	DIU	2	0	0	Fry et al 2000
Doliornis_sclateri	Cotingidae	Passeriformes	Aves	DIU	2	0	0	Ridgely and Tudor 2009
Rupicola_rupicola	Cotingidae	Passeriformes	Aves	DIU	2	0	0	Trail and Koutnik 1986
Gymnorhina_tibicen	Cracticidae	Passeriformes	Aves	DIU	2	0	0	O'Leary and Jones 2006
Dicaeum_aeneum	Dicaeidae	Passeriformes	Aves	DIU	2	0	0	Cain and Galbraith 1956
Dicrurus_adsimilis	Dicruridae	Passeriformes	Aves	DIU	2	0	0	Soud and Mazumdar 2010
Dicrurus_hottentottus	Dicruridae	Passeriformes	Aves	DIU	2	0	0	Li et al 2009
Dicrurus_macrocercus	Dicruridae	Passeriformes	Aves	DIU	2	0	0	Ali et al 2010
Ammodramus_bairdii	Emberizidae	Passeriformes	Aves	DIU	2	0	0	La 2012
Ammodramus_caudacutus	Emberizidae	Passeriformes	Aves	DIU	2	0	0	La 2012
Ammodramus_maritimus	Emberizidae	Passeriformes	Aves	DIU	2	0	0	La 2012
Ammodramus_nelsoni	Emberizidae	Passeriformes	Aves	DIU	2	0	0	La 2012
Ammodramus_savannarum	Emberizidae	Passeriformes	Aves	DIU	2	0	0	La 2012
Calamospiza_melanocorys	Emberizidae	Passeriformes	Aves	DIU	2	0	0	La 2012
Chondestes_grammacus	Emberizidae	Passeriformes	Aves	DIU	2	0	0	La 2012
Emberiza_citrinella	Emberizidae	Passeriformes	Aves	DIU	2	0	0	Gavrilov 2014
Emberiza_hortulana	Emberizidae	Passeriformes	Aves	DIU	2	0	0	Brooke 1977
Emberiza_rustica	Emberizidae	Passeriformes	Aves	DIU	2	0	0	Brooke 1977
Emberiza_schoeniclus	Emberizidae	Passeriformes	Aves	DIU	2	0	0	Cramp and Perrins 1994b
Emberiza_striolata	Emberizidae	Passeriformes	Aves	DIU	2	0	0	Fry and Keith 2004
Junco_hyemalis	Emberizidae	Passeriformes	Aves	DIU	2	0	0	La 2012
Melospiza_georgiana	Emberizidae	Passeriformes	Aves	DIU	2	0	0	Deslauriers & Francis 1991
Melospiza_lincolnii	Emberizidae	Passeriformes	Aves	DIU	2	0	0	Deslauriers & Francis 1991
Melospiza_melodia	Emberizidae	Passeriformes	Aves	DIU	2	0	0	Deslauriers & Francis 1991
Miliaria_calandra	Emberizidae	Passeriformes	Aves	DIU	2	0	0	Fry and Keith 2004
Passerculus_sandwichensis	Emberizidae	Passeriformes	Aves	DIU	2	0	0	La 2012
Passerella_iliaca	Emberizidae	Passeriformes	Aves	DIU	2	0	0	La 2012
Pipilo_chlorurus	Emberizidae	Passeriformes	Aves	DIU	2	0	0	La 2012
Pooecetes_gramineus	Emberizidae	Passeriformes	Aves	DIU	2	0	0	La 2012
Spiza_americana	Emberizidae	Passeriformes	Aves	DIU	2	0	0	Gauthreaux 1972
Spizella_arborea	Emberizidae	Passeriformes	Aves	DIU	2	0	0	La 2012
Spizella_breweri	Emberizidae	Passeriformes	Aves	DIU	2	0	0	La 2012
Spizella_pallida	Emberizidae	Passeriformes	Aves	DIU	2	0	0	La 2012
Spizella_passerina	Emberizidae	Passeriformes	Aves	DIU	2	0	0	Deslauriers & Francis 1991
Spizella_pusilla	Emberizidae	Passeriformes	Aves	DIU	2	0	0	Deslauriers & Francis 1991
Zonotrichia_albicollis	Emberizidae	Passeriformes	Aves	DIU	2	0	0	Deslauriers & Francis 1991
Zonotrichia_leucophrys	Emberizidae	Passeriformes	Aves	DIU	2	0	0	La 2012
Zonotrichia_querula	Emberizidae	Passeriformes	Aves	DIU	2	0	0	La 2012
Cryptospiza_reichenovii	Estrildidae	Passeriformes	Aves	DIU	2	0	0	Fry and Keith 2004
Estrilda_troglodytes	Estrildidae	Passeriformes	Aves	DIU	2	0	0	Gavrilov 2014
Lonchura_striata	Estrildidae	Passeriformes	Aves	DIU	2	0	0	Gavrilov 2014
Taeniopygia_guttata	Estrildidae	Passeriformes	Aves	DIU	2	0	0	Gavrilov 2014
Uraeginthus_bengalus	Estrildidae	Passeriformes	Aves	DIU	2	0	0	Gavrilov 2014
Psarisomus_dalhousiae	Eurylaimidae	Passeriformes	Aves	DIU	2	0	0	del Hoyo et al 2003
Smithornis_rufolateralis	Eurylaimidae	Passeriformes	Aves	DIU	2	0	0	del Hoyo et al 2003
Formicarius_colma	Formicariidae	Passeriformes	Aves	DIU	2	0	0	Silveira and Pinto 2004
Carduelis_chloris	Fringillidae	Passeriformes	Aves	DIU	2	0	0	Daan & Aschoff 1975
Carduelis_flammea	Fringillidae	Passeriformes	Aves	DIU	2	0	0	Gavrilov 2014
Carduelis_spinus	Fringillidae	Passeriformes	Aves	DIU	2	0	0	Daan & Aschoff 1975
Carduelis_tristis	Fringillidae	Passeriformes	Aves	DIU	2	0	0	Deslauriers & Francis 1991
Carpodacus_erythrinus	Fringillidae	Passeriformes	Aves	DIU	2	0	0	Brooke 1977
Coccothraustes_coccothraustes	Fringillidae	Passeriformes	Aves	DIU	2	0	0	Fry and Keith 2004
Fringilla_coelebs	Fringillidae	Passeriformes	Aves	DIU	2	0	0	Brooke 1977
Fringilla_montifringilla	Fringillidae	Passeriformes	Aves	DIU	2	0	0	Cramp and Perrins 1994a
Loxia_curvirostra	Fringillidae	Passeriformes	Aves	DIU	2	0	0	Gavrilov 2014
Pyrrhula_pyrrhula	Fringillidae	Passeriformes	Aves	DIU	2	0	0	Brooke 1977
Serinus_flaviventris	Fringillidae	Passeriformes	Aves	DIU	2	0	0	Fry and Keith 2004
Serinus_mozambicus	Fringillidae	Passeriformes	Aves	DIU	2	0	0	Fry and Keith 2004
Serinus_serinus	Fringillidae	Passeriformes	Aves	DIU	2	0	0	Brooke 1977
Dendrexetastes_rufigula	Furnariidae	Passeriformes	Aves	DIU	2	0	0	Ridgely and Tudor 2009
Dendroplex_picus	Furnariidae	Passeriformes	Aves	DIU	2	0	0	Ridgely and Tudor 2009
Furnarius_rufus	Furnariidae	Passeriformes	Aves	DIU	2	0	0	del Hoyo et al 2003
Gyalophylax_hellmayri	Furnariidae	Passeriformes	Aves	DIU	2	0	0	Ridgely and Tudor 2009
Synallaxis_azarae	Furnariidae	Passeriformes	Aves	DIU	2	0	0	Ridgely and Tudor 2009
Xiphocolaptes_albicollis	Furnariidae	Passeriformes	Aves	DIU	2	0	0	Ridgely and Tudor 2009
Grallaria_varia	Grallariidae	Passeriformes	Aves	DIU	2	0	0	Ridgely and Tudor 2009
Hirundo_rustica	Hirundinidae	Passeriformes	Aves	DIU	2	0	0	Cramp 1988
Petrochelidon_fulva	Hirundinidae	Passeriformes	Aves	DIU	2	0	0	La 2012
Petrochelidon_pyrrhonota	Hirundinidae	Passeriformes	Aves	DIU	2	0	0	Brown 1988
Tachycineta_thalassina	Hirundinidae	Passeriformes	Aves	DIU	2	0	0	La 2012
Agelaius_phoeniceus	Icteridae	Passeriformes	Aves	DIU	2	0	0	Deslauriers & Francis 1991
Dolichonyx_oryzivorus	Icteridae	Passeriformes	Aves	DIU	2	0	0	Gauthreaux 1972
Icterus_galbula	Icteridae	Passeriformes	Aves	DIU	2	0	0	Deslauriers & Francis 1991
Icterus_gularis	Icteridae	Passeriformes	Aves	DIU	2	0	0	La 2012
Icterus_parisorum	Icteridae	Passeriformes	Aves	DIU	2	0	0	Perez-Villafana and Valiente-Banuet 2009
Psarocolius_montezuma	Icteridae	Passeriformes	Aves	DIU	2	0	0	Gilliard 1958
Sturnella_magna	Icteridae	Passeriformes	Aves	DIU	2	0	0	Gilliard 1958
Sturnella_neglecta	Icteridae	Passeriformes	Aves	DIU	2	0	0	La 2012
Corvinella_corvina	Laniidae	Passeriformes	Aves	DIU	2	0	0	Grimes 1980
Lanius_collurio	Laniidae	Passeriformes	Aves	DIU	2	0	0	Brooke 1977
Lanius_excubitor	Laniidae	Passeriformes	Aves	DIU	2	0	0	Cramp 1993
Lanius_excubitoroides	Laniidae	Passeriformes	Aves	DIU	2	0	0	Fry et al 2000
Lanius_senator	Laniidae	Passeriformes	Aves	DIU	2	0	0	Brooke 1977
Garrulax_milleti	Leiothrichidae	Passeriformes	Aves	DIU	2	0	0	Timmins and Vongkhamheng 1996
Tchagra_minutus	Malaconotidae	Passeriformes	Aves	DIU	2	0	0	Fry et al 2000
Malurus_melanocephalus	Maluridae	Passeriformes	Aves	DIU	2	0	0	McFarland 1998
Melanocharis_nigra	Melanocharitidae	Passeriformes	Aves	DIU	2	0	0	Beehler and Dumbacher 1996
Melanopareia_maximiliani	Melanopareiidae	Passeriformes	Aves	DIU	2	0	0	Ridgely and Tudor 2009
Epthianura_tricolor	Meliphagidae	Passeriformes	Aves	DIU	2	0	0	McFarland 1998
Manorina_melanocephala	Meliphagidae	Passeriformes	Aves	DIU	2	0	0	Eyre et al 2009
Melithreptus_lunatus	Meliphagidae	Passeriformes	Aves	DIU	2	0	0	Eyre et al 2009
Menura_novaehollandiae	Menuridae	Passeriformes	Aves	DIU	2	0	0	Webb and Whiting 2006
Mimus_patagonicus	Mimidae	Passeriformes	Aves	DIU	2	0	0	Gochfeld 1978
Mimus_polyglottos	Mimidae	Passeriformes	Aves	DIU	2	0	0	La 2012
Oreoscoptes_montanus	Mimidae	Passeriformes	Aves	DIU	2	0	0	La 2012
Toxostoma_curvirostre	Mimidae	Passeriformes	Aves	DIU	2	0	0	La 2012
Toxostoma_redivivum	Mimidae	Passeriformes	Aves	DIU	2	0	0	La 2012
Chasiempis_sandwichensis	Monarchidae	Passeriformes	Aves	DIU	2	0	0	La 2012
Grallina_cyanoleuca	Monarchidae	Passeriformes	Aves	DIU	2	0	0	Keast 1994
Terpsiphone_viridis	Monarchidae	Passeriformes	Aves	DIU	2	0	0	Barruel 1973
Anthus_pratensis	Motacillidae	Passeriformes	Aves	DIU	2	0	0	Brooke 1977
Anthus_rubescens	Motacillidae	Passeriformes	Aves	DIU	2	0	0	La 2012
Motacilla_alba	Motacillidae	Passeriformes	Aves	DIU	2	0	0	Gavrilov 2014
Motacilla_cinerea	Motacillidae	Passeriformes	Aves	DIU	2	0	0	Cramp 1988
Motacilla_flava	Motacillidae	Passeriformes	Aves	DIU	2	0	0	Gilliard 1958
Cercomela_fusca	Muscicapidae	Passeriformes	Aves	DIU	2	0	0	Singh 2009
Dumetella_carolinensis	Muscicapidae	Passeriformes	Aves	DIU	2	0	0	Deslauriers & Francis 1991
Erithacus_rubecula	Muscicapidae	Passeriformes	Aves	DIU	2	0	0	Brooke 1977
Ficedula_hypoleuca	Muscicapidae	Passeriformes	Aves	DIU	2	0	0	Brooke 1977
Ficedula_parva	Muscicapidae	Passeriformes	Aves	DIU	2	0	0	Brooke 1977
Luscinia_megarhynchos	Muscicapidae	Passeriformes	Aves	DIU	2	0	0	Brooke 1977
Luscinia_svecica	Muscicapidae	Passeriformes	Aves	DIU	2	0	0	Brooke 1977
Muscicapa_ferruginea	Muscicapidae	Passeriformes	Aves	DIU	2	0	0	Grimmett et al 1999
Muscicapa_striata	Muscicapidae	Passeriformes	Aves	DIU	2	0	0	Brooke 1977
Oenanthe_oenanthe	Muscicapidae	Passeriformes	Aves	DIU	2	0	0	Brooke 1977
Phoenicurus_phoenicurus	Muscicapidae	Passeriformes	Aves	DIU	2	0	0	Brooke 1977
Rhyacornis_fuliginosa	Muscicapidae	Passeriformes	Aves	DIU	2	0	0	Barruel 1973
Anthreptes_fraseri	Nectariniidae	Passeriformes	Aves	DIU	2	0	0	Fry et al 2000
Nectarinia_afra	Nectariniidae	Passeriformes	Aves	DIU	2	0	0	Fry et al 2000
Nectarinia_olivacea	Nectariniidae	Passeriformes	Aves	DIU	2	0	0	Manu and Cresswell 2007
Daphoenositta_chrysoptera	Neosittidae	Passeriformes	Aves	DIU	2	0	0	Noske 1985
Oriolus_auratus	Oriolidae	Passeriformes	Aves	DIU	2	0	0	Fry et al 2000
Oriolus_larvatus	Oriolidae	Passeriformes	Aves	DIU	2	0	0	Harcus 1977
Oriolus_xanthonotus	Oriolidae	Passeriformes	Aves	DIU	2	0	0	Castelletta et al 2000
Sphecotheres_viridis	Oriolidae	Passeriformes	Aves	DIU	2	0	0	McFarland 1998
Melampitta_gigantea	Orthonychidae	Passeriformes	Aves	DIU	2	0	0	Diamond 1983
Melampitta_lugubris	Orthonychidae	Passeriformes	Aves	DIU	2	0	0	Frith and Frith 1990
Orthonyx_spaldingii	Orthonychidae	Passeriformes	Aves	DIU	2	0	0	Frith et al 1997
Orthonyx_temminckii	Orthonychidae	Passeriformes	Aves	DIU	2	0	0	McFarland 1998
Colluricincla_harmonica	Pachycephalidae	Passeriformes	Aves	DIU	2	0	0	Stevens and Watson 2005
Falcunculus_frontatus	Pachycephalidae	Passeriformes	Aves	DIU	2	0	0	McFarland 1998
Oreoica_gutturalis	Pachycephalidae	Passeriformes	Aves	DIU	2	0	0	Price et al 2009
Pachycephala_rufiventris	Pachycephalidae	Passeriformes	Aves	DIU	2	0	0	Eyre et al 2009
Paradisaea_raggiana	Paradisaeidae	Passeriformes	Aves	DIU	2	0	0	Davis and Beehler 1994
Acanthiza_reguloides	Pardalotidae	Passeriformes	Aves	DIU	2	0	0	Eyre et al 2009
Pardalotus_punctatus	Pardalotidae	Passeriformes	Aves	DIU	2	0	0	McFarland 1998
Pardalotus_striatus	Pardalotidae	Passeriformes	Aves	DIU	2	0	0	McFarland 1998
Baeolophus_inornatus	Paridae	Passeriformes	Aves	DIU	2	0	0	Dixon 1949
Baeolophus_wollweberi	Paridae	Passeriformes	Aves	DIU	2	0	0	Deslauriers & Francis 1991
Parus_ater	Paridae	Passeriformes	Aves	DIU	2	0	0	Brooke 1977
Parus_atricapillus	Paridae	Passeriformes	Aves	DIU	2	0	0	Avey et al 2007
Parus_carolinensis	Paridae	Passeriformes	Aves	DIU	2	0	0	Barruel 1973
Parus_major	Paridae	Passeriformes	Aves	DIU	2	0	0	Cramp 1993
Dendroica_coronata	Parulidae	Passeriformes	Aves	DIU	2	0	0	Deslauriers & Francis 1991
Dendroica_magnolia	Parulidae	Passeriformes	Aves	DIU	2	0	0	Deslauriers & Francis 1991
Dendroica_pensylvanica	Parulidae	Passeriformes	Aves	DIU	2	0	0	Deslauriers & Francis 1991
Dendroica_petechia	Parulidae	Passeriformes	Aves	DIU	2	0	0	Deslauriers & Francis 1991
Geothlypis_trichas	Parulidae	Passeriformes	Aves	DIU	2	0	0	Deslauriers & Francis 1991
Icteria_virens	Parulidae	Passeriformes	Aves	DIU	2	0	0	La 2012
Mniotilta_varia	Parulidae	Passeriformes	Aves	DIU	2	0	0	La 2012
Myioborus_pictus	Parulidae	Passeriformes	Aves	DIU	2	0	0	Barruel 1973
Parula_americana	Parulidae	Passeriformes	Aves	DIU	2	0	0	Morse 1989
Seiurus_noveboracensis	Parulidae	Passeriformes	Aves	DIU	2	0	0	Deslauriers & Francis 1991
Setophaga_ruticilla	Parulidae	Passeriformes	Aves	DIU	2	0	0	Deslauriers & Francis 1991
Vermivora_peregrina	Parulidae	Passeriformes	Aves	DIU	2	0	0	Gauthreaux 1972
Vermivora_ruficapilla	Parulidae	Passeriformes	Aves	DIU	2	0	0	Deslauriers & Francis 1991
Passer_domesticus	Passeridae	Passeriformes	Aves	DIU	2	0	0	Fry and Keith 2004
Passer_griseus	Passeridae	Passeriformes	Aves	DIU	2	0	0	Fry and Keith 2004
Passer_montanus	Passeridae	Passeriformes	Aves	DIU	2	0	0	Cramp and Perrins 1994a
Petronia_petronia	Passeridae	Passeriformes	Aves	DIU	2	0	0	Fry and Keith 2004
Eopsaltria_australis	Petroicidae	Passeriformes	Aves	DIU	2	0	0	Eyre et al 2009
Melanodryas_cucullata	Petroicidae	Passeriformes	Aves	DIU	2	0	0	McFarland 1998
Philepitta_castanea	Philepittidae	Passeriformes	Aves	DIU	2	0	0	Prum and Razafindratsita 1997
Phylloscopus_borealis	Phylloscopidae	Passeriformes	Aves	DIU	2	0	0	La 2012
Phylloscopus_collybita	Phylloscopidae	Passeriformes	Aves	DIU	2	0	0	Brooke 1977
Phylloscopus_schwarzi	Phylloscopidae	Passeriformes	Aves	DIU	2	0	0	Brooke 1977
Phylloscopus_sibilatrix	Phylloscopidae	Passeriformes	Aves	DIU	2	0	0	Brooke 1977
Phylloscopus_trochilus	Phylloscopidae	Passeriformes	Aves	DIU	2	0	0	Brooke 1977
Picathartes_oreas	Picathartidae	Passeriformes	Aves	CRE	4	1	0	Fry et al 2000
Lepidothrix_coronata	Pipridae	Passeriformes	Aves	DIU	2	0	0	Heindl and Winkler 2003
Pitta_sordida	Pittidae	Passeriformes	Aves	DIU	2	0	0	del Hoyo et al 2003
Bubalornis_albirostris	Ploceidae	Passeriformes	Aves	DIU	2	0	0	Fry and Keith 2004
Euplectes_progne	Ploceidae	Passeriformes	Aves	DIU	2	0	0	Fry and Keith 2004
Ploceus_cucullatus	Ploceidae	Passeriformes	Aves	DIU	2	0	0	Adegoke 1983
Polioptila_caerulea	Polioptilidae	Passeriformes	Aves	DIU	2	0	0	Root 1969
Pomatostomus_halli	Pomatostomidae	Passeriformes	Aves	DIU	2	0	0	Balda and Brown 1976
Pomatostomus_isidorei	Pomatostomidae	Passeriformes	Aves	DIU	2	0	0	Bell 1980
Prionops_plumatus	Prionopidae	Passeriformes	Aves	DIU	2	0	0	Fry et al 2000
Modulatrix_stictigula	Promeropidae	Passeriformes	Aves	DIU	2	0	0	Newmark et al 2010
Promerops_cafer	Promeropidae	Passeriformes	Aves	DIU	2	0	0	Calf et al 2003
Prunella_collaris	Prunellidae	Passeriformes	Aves	DIU	2	0	0	Cramp 1988
Phainopepla_nitens	Ptilogonatidae	Passeriformes	Aves	DIU	2	0	0	La 2012
Ailuroedus_melanotis	Ptilonorhynchidae	Passeriformes	Aves	DIU	2	0	0	Frith and Frith 2001
Pycnonotus_barbatus	Pycnonotidae	Passeriformes	Aves	DIU	2	0	0	Cramp 1988
Regulus_calendula	Regulidae	Passeriformes	Aves	DIU	2	0	0	Farley 1993
Regulus_regulus	Regulidae	Passeriformes	Aves	DIU	2	0	0	Brooke 1977
Regulus_satrapa	Regulidae	Passeriformes	Aves	DIU	2	0	0	Heinrich 2003
Anthoscopus_minutus	Remizidae	Passeriformes	Aves	DIU	2	0	0	Fry et al 2000
Remiz_pendulinus	Remizidae	Passeriformes	Aves	DIU	2	0	0	Cramp 1993
Pteroptochos_tarnii	Rhinocryptidae	Passeriformes	Aves	DIU	2	0	0	Ridgely and Tudor 2009
Scytalopus_magellanicus	Rhinocryptidae	Passeriformes	Aves	DIU	2	0	0	Estades and Temple 1999
Rhipidura_fuliginosa	Rhipiduridae	Passeriformes	Aves	DIU	2	0	0	Eyre et al 2009
Sitta_canadensis	Sittidae	Passeriformes	Aves	DIU	2	0	0	La 2012
Elminia_nigromitrata	Stenostiridae	Passeriformes	Aves	DIU	2	0	0	Beier et al 2002
Acridotheres_tristis	Sturnidae	Passeriformes	Aves	DIU	2	0	0	La 2012
Lamprotornis_purpuroptera	Sturnidae	Passeriformes	Aves	DIU	2	0	0	Fry et al 2000
Onychognathus_fulgidus	Sturnidae	Passeriformes	Aves	DIU	2	0	0	Fry et al 2000
Poeoptera_lugubris	Sturnidae	Passeriformes	Aves	DIU	2	0	0	Fry et al 2000
Sturnus_vulgaris	Sturnidae	Passeriformes	Aves	DIU	2	0	0	Cramp and Perrins 1994a
Sylvia_cantillans	Sylviidae	Passeriformes	Aves	DIU	2	0	0	Brooke 1977
Sylvia_communis	Sylviidae	Passeriformes	Aves	DIU	2	0	0	Brooke 1977
Sylvia_curruca	Sylviidae	Passeriformes	Aves	DIU	2	0	0	Brooke 1977
Sylvia_nana	Sylviidae	Passeriformes	Aves	DIU	2	0	0	Cramp 1992
Sylvia_nisoria	Sylviidae	Passeriformes	Aves	DIU	2	0	0	Brooke 1977
Cercomacra_cinerascens	Thamnophilidae	Passeriformes	Aves	DIU	2	0	0	Ridgely and Tudor 2009
Thamnophilus_nigrocinereus	Thamnophilidae	Passeriformes	Aves	DIU	2	0	0	del Hoyo et al 2003
Tiaris_canorus	Thraupidae	Passeriformes	Aves	DIU	2	0	0	Gavrilov 2014
Erpornis_zantholeuca	Timaliidae	Passeriformes	Aves	DIU	2	0	0	Timmins and Vongkhamheng 1996
Turdoides_plebejus	Timaliidae	Passeriformes	Aves	DIU	2	0	0	Fry et al 2000
Tityra_semifasciata	Tityridae	Passeriformes	Aves	DIU	2	0	0	Skutch 1946
Cistothorus_palustris	Troglodytidae	Passeriformes	Aves	DIU	2	0	0	La 2012
Cistothorus_platensis	Troglodytidae	Passeriformes	Aves	DIU	2	0	0	La 2012
Troglodytes_aedon	Troglodytidae	Passeriformes	Aves	DIU	2	0	0	Hendricks and Hendricks 1995
Troglodytes_troglodytes	Troglodytidae	Passeriformes	Aves	DIU	2	0	0	Gavrilov 2014
Catharus_bicknelli	Turdidae	Passeriformes	Aves	DIU	2	0	0	La 2012
Catharus_fuscescens	Turdidae	Passeriformes	Aves	DIU	2	0	0	Deslauriers & Francis 1991
Catharus_guttatus	Turdidae	Passeriformes	Aves	DIU	2	0	0	La 2012
Catharus_minimus	Turdidae	Passeriformes	Aves	DIU	2	0	0	La 2012
Catharus_ustulatus	Turdidae	Passeriformes	Aves	DIU	2	0	0	Fuchs et al 2006
Hylocichla_mustelina	Turdidae	Passeriformes	Aves	DIU	2	0	0	Deslauriers & Francis 1991
Turdus_merula	Turdidae	Passeriformes	Aves	DIU	2	0	0	Brooke 1977
Turdus_migratorius	Turdidae	Passeriformes	Aves	DIU	2	0	0	Knowlton et al. 1909
Turdus_philomelos	Turdidae	Passeriformes	Aves	DIU	2	0	0	Brooke 1977
Contopus_cooperi	Tyrannidae	Passeriformes	Aves	DIU	2	0	0	La 2012
Contopus_sordidulus	Tyrannidae	Passeriformes	Aves	DIU	2	0	0	La 2012
Contopus_virens	Tyrannidae	Passeriformes	Aves	DIU	2	0	0	Deslauriers & Francis 1991
Empidonax_minimus	Tyrannidae	Passeriformes	Aves	DIU	2	0	0	Deslauriers & Francis 1991
Empidonax_traillii	Tyrannidae	Passeriformes	Aves	DIU	2	0	0	Deslauriers & Francis 1991
Mecocerculus_leucophrys	Tyrannidae	Passeriformes	Aves	DIU	2	0	0	Ridgely and Tudor 2009
Mionectes_macconnelli	Tyrannidae	Passeriformes	Aves	DIU	2	0	0	Reynaud 1998
Myiodynastes_maculatus	Tyrannidae	Passeriformes	Aves	DIU	2	0	0	Ridgely and Tudor 2009
Myiornis_ecaudatus	Tyrannidae	Passeriformes	Aves	DIU	2	0	0	Deslauriers & Francis 1991
Pitangus_sulphuratus	Tyrannidae	Passeriformes	Aves	DIU	2	0	0	Deslauriers & Francis 1991
Pseudocolopteryx_acutipennis	Tyrannidae	Passeriformes	Aves	DIU	2	0	0	Ridgely and Tudor 2009
Pyrocephalus_rubinus	Tyrannidae	Passeriformes	Aves	DIU	2	0	0	La 2012
Tachuris_rubrigastra	Tyrannidae	Passeriformes	Aves	DIU	2	0	0	Ridgely and Tudor 2009
Tyrannus_dominicensis	Tyrannidae	Passeriformes	Aves	DIU	2	0	0	La 2012
Tyrannus_forficatus	Tyrannidae	Passeriformes	Aves	DIU	2	0	0	Deslauriers & Francis 1991
Tyrannus_tyrannus	Tyrannidae	Passeriformes	Aves	DIU	2	0	0	Murphy et al 2008
Vanga_curvirostris	Vangidae	Passeriformes	Aves	DIU	2	0	0	Jenkins et al 2012
Vidua_macroura	Viduidae	Passeriformes	Aves	DIU	2	0	0	Fry and Keith 2004
Vidua_paradisaea	Viduidae	Passeriformes	Aves	DIU	2	0	0	Fry and Keith 2004
Vireo_griseus	Vireonidae	Passeriformes	Aves	DIU	2	0	0	La 2012
Vireo_olivaceus	Vireonidae	Passeriformes	Aves	DIU	2	0	0	Deslauriers & Francis 1991
Vireo_philadelphicus	Vireonidae	Passeriformes	Aves	DIU	2	0	0	Robinson 1981
Zosterops_abyssinicus	Zosteropidae	Passeriformes	Aves	DIU	2	0	0	Fry et al 2000
Zosterops_senegalensis	Zosteropidae	Passeriformes	Aves	DIU	2	0	0	Kalinganire et al 2001
Anhinga_anhinga	Anhingidae	Pelecaniformes	Aves	DIU	2	0	0	del Hoyo et al 1992a
Ardea_herodias	Ardeidae	Pelecaniformes	Aves	ARR	3	1	0	Gilliard 1958
Balaeniceps_rex	Balaenicipitidae	Pelecaniformes	Aves	DIU	2	0	0	del Hoyo et al 1992
Pelecanus_occidentalis	Pelecanidae	Pelecaniformes	Aves	DIU	2	0	0	Gilliard 1958
Phaethon_rubricauda	Phaethontidae	Pelecaniformes	Aves	DIU	2	0	0	del Hoyo et al 1992a
Scopus_umbretta	Scopidae	Pelecaniformes	Aves	DIU	2	0	0	del Hoyo et al 1992a
Fregata_magnificens	Sulidae	Pelecaniformes	Aves	DIU	2	0	0	Cramp and Simmons 1977
Phoenicopterus_ruber	Phoenicopteridae	Phoenicopteriformes	Aves	ARR	3	1	0	Barruel 1973
Bucorvus_cafer	Bucerotidae	Piciformes	Aves	DIU	2	0	0	Fry et al 1988
Tockus_erythrorhynchus	Bucerotidae	Piciformes	Aves	DIU	2	0	0	Fry et al 1988
Baeopogon_indicator	Indicatoridae	Piciformes	Aves	DIU	2	0	0	Gilliard 1958
Indicator_minor	Indicatoridae	Piciformes	Aves	DIU	2	0	0	Fry et al 1988
Trachyphonus_darnaudii	Lybiidae	Piciformes	Aves	DIU	2	0	0	Fry et al 1988
Tricholaema_diademata	Lybiidae	Piciformes	Aves	DIU	2	0	0	Fry et al 1988
Megalaima_virens	Megalaimidae	Piciformes	Aves	DIU	2	0	0	Grimmett et al 1999
Dendrocopos_leucotos	Picidae	Piciformes	Aves	DIU	2	0	0	Palmgren 1949
Dendrocopos_major	Picidae	Piciformes	Aves	DIU	2	0	0	Palmgren 1949
Dendrocopos_medius	Picidae	Piciformes	Aves	DIU	2	0	0	Pechacek 2005
Dendropicos_fuscescens	Picidae	Piciformes	Aves	DIU	2	0	0	Barruel 1973
Dryocopus_martius	Picidae	Piciformes	Aves	DIU	2	0	0	Palmgren 1949
Geocolaptes_olivaceus	Picidae	Piciformes	Aves	DIU	2	0	0	Fry et al 1988
Jynx_torquilla	Picidae	Piciformes	Aves	DIU	2	0	0	Barruel 1973
Melanerpes_erythrocephalus	Picidae	Piciformes	Aves	DIU	2	0	0	La 2012
Melanerpes_uropygialis	Picidae	Piciformes	Aves	DIU	2	0	0	Barruel 1973
Nesoctites_micromegas	Picidae	Piciformes	Aves	DIU	2	0	0	Barruel 1973
Picoides_tridactylus	Picidae	Piciformes	Aves	DIU	2	0	0	Pechacek 2005
Sphyrapicus_nuchalis	Picidae	Piciformes	Aves	DIU	2	0	0	La 2012
Sphyrapicus_ruber	Picidae	Piciformes	Aves	DIU	2	0	0	La 2012
Sphyrapicus_varius	Picidae	Piciformes	Aves	DIU	2	0	0	Knowlton et al. 1909
Andigena_laminirostris	Ramphastidae	Piciformes	Aves	DIU	2	0	0	Gilliard 1958
Aulacorhynchus_prasinus	Ramphastidae	Piciformes	Aves	DIU	2	0	0	Gilliard 1958
Ramphastos_sulfuratus	Ramphastidae	Piciformes	Aves	DIU	2	0	0	Gilliard 1958
Aechmophorus_occidentalis	Podicipedidae	Podicipediformes	Aves	DIU	2	0	0	La 2012
Podilymbus_podiceps	Podicipedidae	Podicipediformes	Aves	DIU	2	0	0	La 2012
Phoebastria_nigripes	Diomedeidae	Procellariformes	Aves	ARR	3	1	0	del Hoyo et al 1992
Hydrobates_pelagicus	Hydrobatidae	Procellariformes	Aves	ARR	3	1	0	Albores-Barajas et al 2011
Oceanodroma_castro	Hydrobatidae	Procellariformes	Aves	NOC	1	1	1	La 2012
Pelagodroma_marina	Hydrobatidae	Procellariformes	Aves	NOC	1	1	1	Gilliard 1958
Pelecanoides_urinatrix	Pelecanoididae	Procellariformes	Aves	NOC	1	1	1	del Hoyo et al 1992a
Fulmarus_glacialis	Procellariidae	Procellariformes	Aves	ARR	3	1	0	Furness and Todd 1984
Pterodroma_hypoleuca	Procellariidae	Procellariformes	Aves	NOC	1	1	1	La 2012
Pterodroma_sandwichensis	Procellariidae	Procellariformes	Aves	NOC	1	1	1	La 2012
Puffinus_griseus	Procellariidae	Procellariformes	Aves	DIU	2	0	0	Barruel 1973
Cacatua_galerita	Cacatuidae	Psittaciformes	Aves	DIU	2	0	0	Gilliard 1958
Cacatua_sulphurea	Cacatuidae	Psittaciformes	Aves	DIU	2	0	0	del Hoyo et al 1997
Nymphicus_hollandicus	Cacatuidae	Psittaciformes	Aves	DIU	2	0	0	Luescher 2006
Nestor_notabilis	Nestoridae	Psittaciformes	Aves	ARR	3	1	0	Gilliard 1958
Agapornis_lilianae	Psittacidae	Psittaciformes	Aves	DIU	2	0	0	Fry et al 1988
Agapornis_taranta	Psittacidae	Psittaciformes	Aves	DIU	2	0	0	Fry et al 1988
Anodorhynchus_hyacinthinus	Psittacidae	Psittaciformes	Aves	DIU	2	0	0	Gilliard 1958
Anodorhynchus_leari	Psittacidae	Psittaciformes	Aves	DIU	2	0	0	Luescher 2006
Ara_chloropterus	Psittacidae	Psittaciformes	Aves	DIU	2	0	0	Knowlton et al. 1909
Bolborhynchus_lineola	Psittacidae	Psittaciformes	Aves	DIU	2	0	0	Luescher 2006
Corythaeola_cristata	Psittacidae	Psittaciformes	Aves	DIU	2	0	0	Fry et al 1988
Poicephalus_robustus	Psittacidae	Psittaciformes	Aves	DIU	2	0	0	Fry et al 1988
Psittacus_erithacus	Psittacidae	Psittaciformes	Aves	DIU	2	0	0	Fry et al 1988
Agapornis_roseicollis	Psittaculidae	Psittaciformes	Aves	DIU	2	0	0	Gavrilov 2014
Eos_squamata	Psittaculidae	Psittaciformes	Aves	DIU	2	0	0	Gilliard 1958
Loriculus_stigmatus	Psittaculidae	Psittaciformes	Aves	DIU	2	0	0	Gilliard 1958
Melopsittacus_undulatus	Psittaculidae	Psittaciformes	Aves	DIU	2	0	0	Luescher 2006
Pezoporus_occidentalis	Psittaculidae	Psittaciformes	Aves	NOC	1	1	1	Knowlton et al. 1909
Trichoglossus_chlorolepidotus	Psittaculidae	Psittaciformes	Aves	DIU	2	0	0	Eyre et al 2009
Trichoglossus_haematodus	Psittaculidae	Psittaciformes	Aves	DIU	2	0	0	Eyre et al 2009
Coracopsis_vasa	Psittrichasiidae	Psittaciformes	Aves	DIU	2	0	0	Gilliard 1958
Rhea_americana	Rheidae	Rheiformes	Aves	DIU	2	0	0	del Hoyo et al 1992a
Spheniscus_humboldti	Spheniscidae	Sphenisciformes	Aves	DIU	2	0	0	Culik and LunaJorquera 1997
Aegolius_acadicus	Strigidae	Strigiformes	Aves	NOC	1	1	1	La 2012
Asio_otus	Strigidae	Strigiformes	Aves	NOC	1	1	1	Hecht and Pirenne 1940
Bubo_bubo	Strigidae	Strigiformes	Aves	NOC	1	1	1	Penteriani et al 2007
Glaucidium_brasilianum	Strigidae	Strigiformes	Aves	NOC	1	1	1	La 2012
Glaucidium_capense	Strigidae	Strigiformes	Aves	NOC	1	1	1	Knowlton et al. 1909
Ketupa_zeylonensis	Strigidae	Strigiformes	Aves	NOC	1	1	1	Knowlton et al. 1909
Megascops_asio	Strigidae	Strigiformes	Aves	NOC	1	1	1	La 2012
Megascops_trichopsis	Strigidae	Strigiformes	Aves	NOC	1	1	1	La 2012
Otus_flammeolus	Strigidae	Strigiformes	Aves	NOC	1	1	1	La 2012
Otus_scops	Strigidae	Strigiformes	Aves	NOC	1	1	1	Parejo et al 2009
Strix_aluco	Strigidae	Strigiformes	Aves	NOC	1	1	1	Martin 1977
Surnia_ulula	Strigidae	Strigiformes	Aves	NOC	1	1	1	Fidler et al 2004
Tyto_alba	Tytonidae	Strigiformes	Aves	NOC	1	1	1	Cramp 1985
Crypturellus_soui	Tinamidae	Tinamiformes	Aves	DIU	2	0	0	Skutch 1963
Crypturellus_variegatus	Tinamidae	Tinamiformes	Aves	DIU	2	0	0	Skutch 1963
Tinamus_major	Tinamidae	Tinamiformes	Aves	DIU	2	0	0	Skutch 1963
Apaloderma_narina	Trogonidae	Trogoniformes	Aves	DIU	2	0	0	Fry et al 1988
Trogon_elegans	Trogonidae	Trogoniformes	Aves	DIU	2	0	0	La 2012
Trogon_personatus	Trogonidae	Trogoniformes	Aves	DIU	2	0	0	Barruel 1973
